# Supplementary material for: Following excited-state chemical shifts in molecular ultrafast x-ray photoelectron spectroscopy
Source: Nat Commun. 2022 Jan 11;13:198. doi: 10.1038/s41467-021-27908-y (PMC8752854; doi:10.1038/s41467-021-27908-y)
Supplement: Supplementary file 3 — Source Data [file 41467_2021_27908_MOESM3_ESM.xlsx]

## Sheet: Fig_2a-UV-off_electron_spectra
Kinetic energy (eV)	115.064	114.993	114.923	114.854	114.784	114.715	114.646	114.577	114.508	114.439	114.371	114.303	114.235	114.167	114.1	114.033	113.966	113.899	113.832	113.765	113.699	113.633	113.567	113.501	113.436	113.371	113.306	113.241	113.176	113.111	113.047	112.983	112.919	112.855	112.791	112.728	112.665	112.602	112.539	112.476	112.414	112.351	112.289	112.227	112.165	112.104	112.042	111.981	111.92
Delay (ps)
-0.366436	5.73055	5.71847	5.70562	5.68606	5.6727	5.65141	5.64263	5.62915	5.61873	5.60195	5.59744	5.58946	5.59463	5.59128	5.5966	5.59566	5.59168	5.58527	5.57378	5.56442	5.55868	5.54123	5.53134	5.5168	5.50937	5.49639	5.50218	5.50255	5.51131	5.51559	5.51899	5.5254	5.54206	5.55021	5.55971	5.56263	5.5732	5.58202	5.59597	5.60686	5.61979	5.62533	5.64039	5.64072	5.64739	5.65098	5.66444	5.66996	5.68156
-0.271093	5.77817	5.75296	5.73393	5.72129	5.70747	5.69829	5.68325	5.66438	5.64389	5.63266	5.61329	5.60364	5.58913	5.58012	5.56077	5.55326	5.54435	5.54525	5.54264	5.54814	5.5438	5.53843	5.52641	5.5214	5.51577	5.51536	5.51319	5.5179	5.51236	5.52286	5.52519	5.53447	5.53752	5.54239	5.54575	5.5458	5.54856	5.56122	5.56678	5.57116	5.57372	5.58481	5.58863	5.59471	5.58473	5.58794	5.58691	5.58949	5.5882
-0.232003	5.75796	5.72581	5.69556	5.66641	5.64805	5.63089	5.60774	5.59588	5.58413	5.57552	5.56128	5.5474	5.53427	5.51946	5.50891	5.49915	5.49462	5.49076	5.48413	5.46655	5.45571	5.45422	5.45087	5.44628	5.44165	5.43844	5.43493	5.43295	5.4281	5.42745	5.43253	5.4368	5.43413	5.42747	5.42372	5.4247	5.42609	5.43246	5.43745	5.44897	5.4604	5.46555	5.46882	5.48089	5.49379	5.51394	5.51709	5.52122	5.52421
-0.199419	5.74073	5.71503	5.68898	5.66668	5.65015	5.62997	5.6154	5.59685	5.57901	5.55975	5.54269	5.52913	5.52295	5.51286	5.49878	5.48148	5.4685	5.44972	5.43458	5.41988	5.41318	5.40463	5.40651	5.40136	5.39646	5.39236	5.39266	5.39897	5.40946	5.42472	5.42702	5.41883	5.41662	5.41661	5.42509	5.42294	5.42398	5.41913	5.42233	5.4312	5.44364	5.45452	5.46176	5.47432	5.48816	5.49783	5.50462	5.51016	5.51681
-0.169312	5.75979	5.73708	5.71216	5.68331	5.65685	5.63008	5.61037	5.58621	5.57042	5.55424	5.53758	5.51574	5.50178	5.48837	5.47815	5.4604	5.44016	5.42876	5.41873	5.40894	5.40214	5.3976	5.39518	5.39416	5.38722	5.38191	5.38311	5.38506	5.38603	5.377	5.37387	5.37062	5.37425	5.36981	5.36291	5.34587	5.34402	5.34607	5.35125	5.35458	5.36006	5.36482	5.37976	5.39172	5.40299	5.41392	5.42898	5.43335	5.43909
-0.140676	5.84939	5.81889	5.78596	5.75109	5.7234	5.69708	5.66848	5.64332	5.62157	5.59967	5.58248	5.55954	5.53916	5.51526	5.50024	5.48479	5.47738	5.46474	5.45272	5.44288	5.44089	5.43985	5.43603	5.43268	5.43571	5.43714	5.44275	5.43619	5.43131	5.42104	5.41094	5.39882	5.39285	5.38754	5.38628	5.37985	5.37526	5.37339	5.38009	5.39768	5.40805	5.41004	5.40838	5.40806	5.41358	5.42106	5.42835	5.43286	5.4454
-0.113533	5.93089	5.90008	5.86177	5.82306	5.77887	5.75003	5.72389	5.71019	5.69296	5.67896	5.64903	5.62865	5.59935	5.58548	5.56415	5.54972	5.5352	5.52818	5.51708	5.51206	5.50331	5.49667	5.48499	5.48246	5.46818	5.45151	5.42906	5.41216	5.39108	5.39023	5.38515	5.38324	5.38137	5.37976	5.38094	5.38444	5.38844	5.4064	5.41557	5.42162	5.41716	5.42433	5.42703	5.44088	5.45441	5.46876	5.46501	5.47072	5.46609
-0.0878131	5.88303	5.85368	5.83287	5.81073	5.78987	5.76951	5.74689	5.72705	5.70135	5.68092	5.65395	5.62583	5.60222	5.57821	5.56189	5.53523	5.51825	5.4953	5.48831	5.48258	5.46745	5.44669	5.43527	5.4265	5.42429	5.41893	5.41125	5.40752	5.40722	5.40815	5.4093	5.40812	5.40942	5.4088	5.4149	5.40945	5.40971	5.40499	5.40317	5.40689	5.41429	5.41774	5.41739	5.41765	5.42727	5.44002	5.44985	5.46243	5.47132
-0.0628274	5.89118	5.86161	5.83658	5.81397	5.7996	5.77408	5.74793	5.71325	5.69118	5.67092	5.65441	5.6327	5.61827	5.59832	5.58659	5.57143	5.56198	5.5475	5.52946	5.52111	5.51462	5.50503	5.48883	5.47272	5.46774	5.45864	5.44773	5.44773	5.44921	5.44037	5.43644	5.43291	5.43858	5.43084	5.43435	5.43525	5.4393	5.44236	5.44789	5.45232	5.45675	5.45834	5.4665	5.46834	5.46824	5.46352	5.46814	5.47583	5.48765
-0.0381227	5.91992	5.88598	5.84732	5.81332	5.78763	5.75599	5.72751	5.69878	5.67233	5.6507	5.62875	5.6076	5.5861	5.56329	5.55054	5.53614	5.52525	5.51511	5.50407	5.4911	5.48466	5.4778	5.47068	5.46353	5.45766	5.44692	5.44247	5.43423	5.43366	5.43436	5.43485	5.43382	5.43449	5.42676	5.42577	5.41995	5.4207	5.42452	5.4277	5.42659	5.42559	5.4195	5.42205	5.41993	5.4206	5.42431	5.42867	5.43194	5.44213
-0.0140625	5.86748	5.83516	5.80753	5.78408	5.75985	5.72906	5.69766	5.66979	5.65322	5.63536	5.61756	5.5924	5.57051	5.54664	5.53998	5.52708	5.52234	5.52139	5.51215	5.50275	5.48562	5.46796	5.45347	5.44443	5.44174	5.43459	5.42788	5.42364	5.42361	5.42569	5.43097	5.43056	5.42845	5.42468	5.43189	5.42902	5.43546	5.43656	5.44204	5.44807	5.45201	5.46197	5.47036	5.47446	5.47305	5.47379	5.4711	5.47212	5.48031
0.00887544	5.86986	5.84123	5.8191	5.79396	5.76759	5.73491	5.70694	5.68329	5.65841	5.64279	5.61998	5.60018	5.57998	5.56187	5.54107	5.5245	5.50937	5.49705	5.48844	5.47585	5.46519	5.46076	5.46301	5.46005	5.45447	5.44232	5.43011	5.41935	5.41085	5.40346	5.39443	5.39339	5.39759	5.41364	5.42546	5.4311	5.42944	5.43662	5.44078	5.4518	5.46005	5.46319	5.46666	5.46769	5.4693	5.48249	5.49227	5.49995	5.50523
0.0308635	5.86286	5.83779	5.8098	5.78355	5.7549	5.72318	5.70176	5.67462	5.65164	5.62036	5.58911	5.56251	5.54535	5.53578	5.52704	5.51512	5.50261	5.4904	5.48213	5.47441	5.46664	5.45379	5.44574	5.43789	5.43588	5.42963	5.42827	5.4317	5.42996	5.43236	5.42467	5.42165	5.41984	5.42234	5.4236	5.42203	5.43044	5.4288	5.42924	5.43288	5.44921	5.46162	5.47725	5.4758	5.47805	5.47818	5.47497	5.48242	5.49561
0.0520814	5.86206	5.83942	5.81024	5.77384	5.74727	5.71269	5.68487	5.65268	5.6224	5.59028	5.56317	5.53823	5.51793	5.50063	5.4946	5.49379	5.50079	5.49936	5.504	5.49433	5.49135	5.48234	5.48696	5.4825	5.47753	5.46582	5.45942	5.45657	5.4579	5.46191	5.46555	5.46486	5.46811	5.46702	5.47057	5.4643	5.46434	5.46717	5.46457	5.46306	5.46584	5.45706	5.45338	5.45895	5.45826	5.45715	5.45751	5.47016	5.48163
0.0724042	5.78544	5.7481	5.71118	5.6811	5.65565	5.62762	5.60305	5.58468	5.56125	5.54486	5.52693	5.51945	5.51331	5.51123	5.50119	5.48942	5.47629	5.47154	5.46755	5.45773	5.4459	5.43301	5.42755	5.41386	5.40796	5.40642	5.4118	5.41328	5.40913	5.40198	5.39068	5.39025	5.39221	5.39988	5.39677	5.39954	5.39788	5.39591	5.40453	5.4068	5.41376	5.41485	5.41857	5.42129	5.42253	5.43563	5.44769	5.47404	5.48695
0.0924518	5.72448	5.69949	5.67276	5.64376	5.62217	5.5956	5.57328	5.54962	5.53076	5.51525	5.49292	5.46722	5.44747	5.4307	5.41453	5.40125	5.3871	5.38096	5.37981	5.37903	5.37303	5.3659	5.36002	5.35915	5.35859	5.35786	5.36589	5.37664	5.38157	5.38078	5.37801	5.38056	5.391	5.39197	5.4026	5.39976	5.40176	5.40788	5.42104	5.43319	5.4471	5.45213	5.44347	5.42748	5.42603	5.4248	5.42872	5.43501	5.43841
0.112704	5.63468	5.61318	5.58824	5.56012	5.53558	5.51129	5.49644	5.4759	5.46164	5.44422	5.42912	5.40804	5.40024	5.38715	5.38115	5.36876	5.35573	5.34999	5.34362	5.34215	5.33906	5.33527	5.3344	5.32735	5.33312	5.33199	5.32974	5.32672	5.32679	5.32651	5.32653	5.32529	5.32322	5.32347	5.32978	5.33552	5.34047	5.33935	5.33458	5.3301	5.32931	5.32582	5.33364	5.33717	5.3486	5.35561	5.37677	5.39814	5.41423
0.133407	5.59169	5.56576	5.53962	5.51891	5.49781	5.47501	5.45227	5.42735	5.41445	5.39494	5.3874	5.37218	5.36282	5.35543	5.3588	5.35543	5.35579	5.3525	5.35463	5.35079	5.34553	5.34207	5.33721	5.3302	5.33273	5.32593	5.32515	5.31565	5.31334	5.31443	5.3136	5.31344	5.30883	5.30028	5.30352	5.30637	5.30983	5.30959	5.30688	5.3058	5.31499	5.31929	5.32878	5.33177	5.33376	5.33994	5.36337	5.38463	5.41376
0.154915	5.6298	5.60524	5.57607	5.5469	5.51849	5.48783	5.47163	5.44408	5.42254	5.39879	5.3884	5.37876	5.38031	5.37784	5.37262	5.3617	5.36003	5.3629	5.367	5.36096	5.35767	5.35229	5.34285	5.32785	5.31953	5.30472	5.30163	5.30397	5.30661	5.29978	5.29874	5.29121	5.27577	5.27025	5.27117	5.27231	5.27994	5.28748	5.28813	5.28596	5.28746	5.28775	5.31059	5.32309	5.33827	5.34317	5.33894	5.33324	5.34163
0.176987	5.74908	5.70965	5.67992	5.65161	5.6338	5.60018	5.56813	5.53033	5.51405	5.50127	5.49072	5.47392	5.45686	5.43633	5.42995	5.42466	5.42615	5.4181	5.41931	5.40464	5.39425	5.37815	5.37791	5.36966	5.36557	5.35496	5.35093	5.34712	5.35332	5.34773	5.34465	5.34327	5.35077	5.34153	5.33731	5.32593	5.33044	5.32826	5.33475	5.32686	5.33022	5.33403	5.34734	5.35091	5.3588	5.36103	5.38473	5.4109	5.43427
0.199708	5.8231	5.78995	5.75931	5.72835	5.69629	5.67054	5.64569	5.6205	5.59473	5.5687	5.53935	5.51825	5.50475	5.48813	5.483	5.47077	5.45918	5.44686	5.4387	5.42896	5.42596	5.4259	5.42029	5.41328	5.40423	5.39993	5.39295	5.38865	5.387	5.39488	5.39698	5.39398	5.3904	5.38154	5.37862	5.3719	5.37002	5.36785	5.37091	5.36901	5.36491	5.35933	5.36272	5.37226	5.37575	5.37826	5.38714	5.396	5.41125
0.223304	5.86228	5.838	5.80607	5.77241	5.73937	5.7027	5.67693	5.65127	5.62653	5.60521	5.58232	5.56012	5.54329	5.53174	5.51863	5.50115	5.48709	5.47673	5.46249	5.45838	5.44948	5.43989	5.42898	5.40772	5.39148	5.37696	5.3633	5.35939	5.34733	5.33892	5.33792	5.34054	5.34305	5.35296	5.36217	5.36734	5.36163	5.35977	5.35721	5.36441	5.36817	5.37024	5.36994	5.37239	5.37431	5.37684	5.38293	5.39592	5.40395
0.248263	5.8963	5.86665	5.83754	5.80704	5.77691	5.74849	5.71238	5.67577	5.64852	5.62763	5.59887	5.56765	5.53924	5.50835	5.48661	5.4649	5.45063	5.44137	5.43024	5.41883	5.41037	5.39826	5.39261	5.38354	5.36817	5.35705	5.34613	5.33779	5.33394	5.32951	5.32515	5.33305	5.34471	5.35027	5.35032	5.34721	5.34706	5.34771	5.34807	5.34535	5.35384	5.35785	5.35606	5.3546	5.35343	5.36272	5.37864	5.38545	5.39905
0.27435	5.84006	5.80977	5.78303	5.75076	5.72215	5.69239	5.6675	5.64014	5.60704	5.57454	5.54825	5.53321	5.51871	5.48853	5.45794	5.42786	5.41236	5.39755	5.3903	5.37902	5.37449	5.36643	5.35366	5.34173	5.34302	5.34556	5.35048	5.34406	5.33557	5.3242	5.32474	5.33019	5.32975	5.32758	5.33355	5.32849	5.33001	5.33357	5.34962	5.36071	5.37038	5.37216	5.37465	5.37601	5.38616	5.39663	5.40653	5.41293	5.42157
0.301003	5.82254	5.78616	5.75653	5.71671	5.68691	5.65476	5.62809	5.60095	5.5788	5.55758	5.54845	5.52438	5.50604	5.47936	5.4679	5.45653	5.45308	5.43858	5.42176	5.3994	5.39689	5.38817	5.37821	5.36308	5.35341	5.3435	5.3461	5.34947	5.35516	5.35204	5.35385	5.35244	5.36062	5.35891	5.36483	5.3598	5.36528	5.35626	5.35908	5.36152	5.37021	5.3788	5.38952	5.38551	5.37949	5.37218	5.38198	5.39949	5.41541
0.32769	5.77744	5.746	5.7142	5.68378	5.65991	5.63121	5.60239	5.57437	5.5495	5.52688	5.50388	5.48194	5.46306	5.44943	5.43606	5.42814	5.41504	5.40856	5.39459	5.39327	5.39163	5.38456	5.37334	5.36607	5.36117	5.35721	5.34769	5.34257	5.33688	5.33897	5.34072	5.34737	5.34613	5.34707	5.35042	5.35966	5.36362	5.37091	5.37287	5.37864	5.38335	5.38077	5.38611	5.39611	5.40322	5.41117	5.41286	5.42152	5.42641
0.354241	5.68312	5.65198	5.62648	5.60359	5.58593	5.57033	5.55236	5.53417	5.51947	5.50348	5.49016	5.48026	5.47025	5.45452	5.44505	5.42721	5.41789	5.40624	5.39713	5.38743	5.37394	5.35719	5.3486	5.33137	5.32121	5.31119	5.31519	5.31785	5.31991	5.31606	5.31435	5.32312	5.34216	5.35539	5.36543	5.36874	5.3734	5.37862	5.38019	5.37984	5.38243	5.37753	5.37084	5.36458	5.36845	5.37518	5.38769	5.39436	5.40577
0.380606	5.70919	5.68028	5.64047	5.61223	5.58151	5.55102	5.5175	5.49534	5.46999	5.45879	5.44369	5.43253	5.41906	5.41341	5.40923	5.40677	5.4013	5.39809	5.38068	5.36665	5.34929	5.34313	5.33203	5.33126	5.33194	5.33643	5.33497	5.34626	5.347	5.35461	5.35662	5.36144	5.36177	5.35756	5.35306	5.35738	5.35764	5.35693	5.34716	5.35052	5.35254	5.36348	5.36495	5.3712	5.36733	5.37743	5.37984	5.39763	5.40297
0.406942	5.74144	5.70355	5.66919	5.64447	5.61739	5.59535	5.56074	5.53066	5.49975	5.48083	5.45402	5.43631	5.41173	5.39203	5.37053	5.36065	5.34853	5.34502	5.3286	5.3246	5.31296	5.31645	5.31281	5.314	5.30506	5.30815	5.30179	5.29733	5.2857	5.27762	5.27241	5.27848	5.26871	5.26832	5.26213	5.26188	5.26015	5.26857	5.2626	5.2713	5.26994	5.27481	5.2808	5.2942	5.30112	5.32211	5.33435	5.35438	5.3638
0.433315	5.74791	5.72631	5.69695	5.66571	5.63604	5.60717	5.5823	5.55988	5.5378	5.51347	5.48686	5.45834	5.43218	5.40875	5.38789	5.36761	5.35106	5.3364	5.32608	5.31787	5.31207	5.30391	5.29899	5.29715	5.30046	5.30607	5.31017	5.31424	5.31762	5.31883	5.31808	5.3142	5.30834	5.30444	5.30824	5.30598	5.30814	5.30922	5.31644	5.32753	5.33668	5.34231	5.35246	5.35652	5.35813	5.36214	5.35523	5.34811	5.35061
0.460261	5.72867	5.70514	5.67819	5.64422	5.6127	5.58339	5.55609	5.5286	5.50395	5.48537	5.46935	5.44794	5.42611	5.40872	5.40371	5.39287	5.39559	5.38843	5.37262	5.35134	5.33489	5.3235	5.31731	5.30703	5.30068	5.28269	5.27078	5.2516	5.24978	5.25188	5.25171	5.2441	5.2461	5.23349	5.23645	5.24127	5.2469	5.25527	5.26534	5.27156	5.27977	5.28669	5.29247	5.2934	5.2985	5.29934	5.30792	5.30752	5.31472
0.490993	5.77133	5.7349	5.70242	5.67192	5.65124	5.62576	5.60563	5.58287	5.56382	5.54183	5.51081	5.47862	5.44521	5.41197	5.3914	5.36775	5.34426	5.32133	5.29907	5.27161	5.25393	5.23481	5.23388	5.22823	5.22188	5.21398	5.20304	5.19719	5.19952	5.1976	5.19329	5.19535	5.18654	5.16892	5.16694	5.17207	5.17441	5.17909	5.17922	5.17358	5.16729	5.16683	5.17237	5.17236	5.17704	5.17795	5.17514	5.1778	5.18026
0.533087	5.77454	5.72925	5.69942	5.66246	5.63223	5.59416	5.57075	5.53635	5.51394	5.48204	5.45165	5.41729	5.38887	5.35561	5.32813	5.2975	5.27446	5.25075	5.23343	5.21543	5.20561	5.1862	5.17567	5.15799	5.14516	5.1216	5.10385	5.08668	5.08158	5.07169	5.0671	5.0609	5.05695	5.04617	5.04622	5.04201	5.05013	5.05515	5.06508	5.06818	5.08314	5.08497	5.09904	5.10315	5.11411	5.10739	5.11223	5.11477	5.12062
0.67933	6.29673	6.254	6.21556	6.17839	6.1338	6.08711	6.0415	5.99747	5.95089	5.90548	5.85649	5.80973	5.76216	5.71717	5.67469	5.63885	5.61169	5.59361	5.57318	5.54717	5.52325	5.50392	5.48618	5.47401	5.45414	5.427	5.40544	5.38953	5.3641	5.34275	5.31654	5.30475	5.29222	5.28159	5.27889	5.27531	5.27138	5.26969	5.27236	5.28753	5.29352	5.29844	5.30263	5.30355	5.30987	5.32254	5.32516	5.3262	5.32026
0.94981	6.16441	6.13291	6.10028	6.06149	6.02342	5.98367	5.94522	5.899	5.86285	5.82413	5.78915	5.74451	5.70763	5.66467	5.62978	5.59752	5.56809	5.52962	5.50917	5.48433	5.4621	5.43607	5.42063	5.40409	5.39624	5.38136	5.37818	5.37176	5.36818	5.35613	5.342	5.32922	5.3239	5.31843	5.31543	5.30778	5.3019	5.28887	5.28249	5.28171	5.28661	5.29038	5.29882	5.29166	5.28763	5.2853	5.29266	5.2961	5.30038
1.19513	6.32238	6.2746	6.22681	6.18524	6.14339	6.09602	6.05178	6.00501	5.96191	5.91949	5.87875	5.84406	5.80587	5.76856	5.73376	5.70077	5.66976	5.63914	5.60656	5.5736	5.54933	5.52084	5.49224	5.46751	5.44894	5.44134	5.437	5.43662	5.42707	5.42236	5.40636	5.394	5.37923	5.37248	5.36281	5.35392	5.35055	5.3509	5.35091	5.34564	5.34489	5.34465	5.34313	5.34328	5.33732	5.32615	5.31729	5.32376	5.33027
1.42023	6.11702	6.07082	6.0224	5.98163	5.94028	5.89771	5.8522	5.80323	5.75371	5.71206	5.67655	5.64337	5.60813	5.57906	5.54931	5.52013	5.48672	5.46858	5.45396	5.44758	5.4384	5.42547	5.41144	5.39944	5.39271	5.39097	5.38901	5.38478	5.37631	5.36503	5.3532	5.34932	5.34859	5.34885	5.34362	5.3439	5.34286	5.348	5.35142	5.35519	5.35594	5.35935	5.36563	5.37136	5.38168	5.38968	5.39834	5.40791	5.40693
1.68961	6.2327	6.18941	6.14196	6.09664	6.04505	6.00486	5.96346	5.92309	5.88463	5.85709	5.82314	5.79898	5.76782	5.73707	5.71132	5.6848	5.65573	5.63715	5.61243	5.59178	5.56849	5.55157	5.53575	5.53312	5.52387	5.512	5.50141	5.49574	5.49009	5.48374	5.47803	5.47599	5.47602	5.47687	5.47952	5.4805	5.47563	5.48105	5.48477	5.49333	5.4907	5.5007	5.50843	5.52351	5.53795	5.55384	5.56234	5.57435	5.57451
1.96648	6.37459	6.33185	6.28644	6.24825	6.20942	6.16879	6.12601	6.08101	6.03131	5.99175	5.94952	5.91313	5.87491	5.84011	5.80081	5.76222	5.72244	5.68934	5.64671	5.616	5.57713	5.55014	5.52394	5.50738	5.49108	5.48504	5.47153	5.46392	5.45844	5.45861	5.45051	5.44587	5.4303	5.42113	5.41235	5.41017	5.41045	5.41415	5.40828	5.40494	5.40068	5.40137	5.40411	5.41104	5.41384	5.42032	5.41639	5.4199	5.42071
2.21067	6.10279	6.05636	6.02132	5.98252	5.95718	5.91954	5.89806	5.85515	5.82216	5.78673	5.75925	5.72746	5.69964	5.65787	5.63295	5.60747	5.59423	5.57214	5.55593	5.5294	5.51331	5.49492	5.49013	5.47876	5.47671	5.45368	5.44572	5.43114	5.42528	5.41217	5.40467	5.38969	5.38298	5.36231	5.34985	5.33055	5.33164	5.32789	5.33303	5.32858	5.3373	5.33526	5.34493	5.34515	5.36255	5.37178	5.38746	5.38924	5.39639
2.46378	6.61185	6.56547	6.5196	6.46686	6.41296	6.36018	6.30745	6.25271	6.20752	6.15751	6.11477	6.0752	6.04244	6.01442	5.9945	5.97254	5.94633	5.9231	5.89808	5.86922	5.83951	5.80672	5.77467	5.7414	5.71023	5.6774	5.64731	5.62655	5.61107	5.60278	5.59984	5.59686	5.59224	5.58855	5.57757	5.56738	5.56263	5.55482	5.5521	5.54421	5.52974	5.5245	5.51904	5.52358	5.52801	5.53637	5.54297	5.54528	5.53908
2.70014	6.19683	6.15974	6.11632	6.07604	6.03286	5.99743	5.96527	5.93001	5.89848	5.87188	5.84112	5.81382	5.78258	5.75864	5.73319	5.70347	5.6703	5.64669	5.62225	5.60189	5.58299	5.56611	5.54764	5.53968	5.52773	5.50819	5.48574	5.48072	5.47993	5.48365	5.48968	5.49392	5.5024	5.51894	5.52774	5.53402	5.53942	5.55131	5.55075	5.5513	5.55234	5.56336	5.57662	5.59916	5.60994	5.62028	5.62505	5.62604	5.62591
2.89	6.02829	5.99326	5.95134	5.91349	5.87187	5.83331	5.78993	5.75606	5.71959	5.69027	5.65764	5.62761	5.59955	5.57684	5.5587	5.54373	5.52895	5.51406	5.49447	5.48529	5.47167	5.46145	5.44714	5.43999	5.42696	5.42558	5.42053	5.42402	5.4254	5.42744	5.42794	5.43893	5.45137	5.46324	5.47248	5.47788	5.47709	5.48356	5.48804	5.49173	5.49309	5.49608	5.49503	5.49105	5.48695	5.48773	5.48796	5.49749	5.48884
3.31972	5.55644	5.51671	5.47845	5.43779	5.40694	5.37576	5.35348	5.31547	5.28672	5.25221	5.2341	5.21108	5.19374	5.17307	5.16383	5.15077	5.14435	5.13883	5.13825	5.13333	5.1253	5.11889	5.11738	5.11281	5.11992	5.11825	5.12047	5.11362	5.12003	5.12956	5.135	5.13693	5.14416	5.14787	5.14435	5.14229	5.14664	5.15179	5.14529	5.13594	5.1364	5.12804	5.13382	5.13016	5.13236	5.1325	5.13885	5.13322	5.13285
4.26178	5.46147	5.44493	5.42154	5.39811	5.36677	5.34214	5.31736	5.30383	5.28517	5.27138	5.25397	5.23793	5.21686	5.20456	5.18242	5.16012	5.14207	5.12921	5.11466	5.11023	5.10228	5.09894	5.09205	5.08631	5.08887	5.09603	5.10206	5.10677	5.10154	5.10203	5.10231	5.10495	5.10839	5.11625	5.12487	5.12283	5.11264	5.11353	5.1097	5.12323	5.13074	5.13288	5.13209	5.13908	5.1449	5.15734	5.15539	5.15861	5.1608
5.22519	5.78805	5.75791	5.71727	5.67653	5.64309	5.61181	5.58766	5.56265	5.54089	5.51647	5.49227	5.46271	5.44153	5.42286	5.4126	5.39539	5.38183	5.36905	5.36089	5.35558	5.35033	5.34607	5.3411	5.33768	5.33795	5.33366	5.33172	5.32962	5.33112	5.33062	5.32772	5.32138	5.3194	5.31828	5.32466	5.33205	5.33742	5.34222	5.33849	5.33907	5.33642	5.34289	5.3513	5.35885	5.36368	5.36134	5.35504	5.36129	5.37402
[truncated: 842 more columns]

## Sheet: Fig_2a-UV-on_electron_spectra
Kinetic energy (eV)	115.064	114.993	114.923	114.854	114.784	114.715	114.646	114.577	114.508	114.439	114.371	114.303	114.235	114.167	114.1	114.033	113.966	113.899	113.832	113.765	113.699	113.633	113.567	113.501	113.436	113.371	113.306	113.241	113.176	113.111	113.047	112.983	112.919	112.855	112.791	112.728	112.665	112.602	112.539	112.476	112.414	112.351	112.289	112.227	112.165	112.104	112.042	111.981	111.92
Delay (ps)
-0.366436	5.68572	5.67908	5.66821	5.6565	5.63529	5.61168	5.59596	5.59057	5.57967	5.57477	5.5641	5.55635	5.5539	5.5553	5.56106	5.5703	5.56585	5.56071	5.54839	5.53676	5.52301	5.51442	5.51419	5.51133	5.51041	5.51014	5.51383	5.52014	5.5235	5.53843	5.54739	5.55602	5.55991	5.55839	5.55409	5.56156	5.56544	5.57173	5.57372	5.57701	5.57501	5.57798	5.58077	5.59462	5.6121	5.63285	5.64971	5.66946	5.67691
-0.271093	5.80701	5.78213	5.76006	5.74018	5.72255	5.70942	5.69702	5.67546	5.6652	5.65075	5.63678	5.6249	5.62057	5.61912	5.62116	5.61463	5.61268	5.60421	5.59367	5.58363	5.5743	5.57103	5.56379	5.55482	5.55218	5.54773	5.55868	5.57034	5.57469	5.57644	5.57204	5.56865	5.57232	5.56896	5.56473	5.56257	5.56177	5.56976	5.57373	5.57741	5.58524	5.59507	5.60459	5.60497	5.61611	5.62077	5.63258	5.64597	5.65607
-0.232003	5.76527	5.74117	5.71798	5.69143	5.67741	5.66187	5.65301	5.63809	5.62669	5.60561	5.5933	5.58111	5.57225	5.55402	5.55105	5.54042	5.52515	5.50303	5.49202	5.48591	5.48768	5.48514	5.48814	5.47694	5.47743	5.47561	5.48067	5.485	5.49211	5.49705	5.49563	5.4852	5.48228	5.47923	5.47886	5.47446	5.4729	5.46647	5.46915	5.47383	5.48772	5.50143	5.51968	5.52937	5.54213	5.5429	5.54758	5.5516	5.56146
-0.199419	5.70994	5.6881	5.66854	5.64862	5.62452	5.60852	5.59	5.56592	5.54095	5.51925	5.49152	5.47212	5.45532	5.43392	5.41202	5.39055	5.37287	5.36709	5.361	5.3674	5.3623	5.35934	5.35796	5.36362	5.36714	5.36313	5.3503	5.34893	5.34323	5.3444	5.33586	5.33543	5.32691	5.32068	5.31745	5.32537	5.32801	5.34034	5.355	5.36829	5.3769	5.39095	5.40738	5.42445	5.42725	5.44005	5.4461	5.46005	5.45997
-0.169312	5.75386	5.72995	5.70135	5.67507	5.65003	5.62075	5.60423	5.59226	5.57749	5.55218	5.51822	5.48825	5.46359	5.44235	5.42359	5.40991	5.3926	5.37476	5.36195	5.35829	5.36332	5.36899	5.37661	5.3811	5.38302	5.38182	5.37813	5.37411	5.37221	5.38253	5.38033	5.37611	5.35972	5.34657	5.34651	5.35329	5.35254	5.34999	5.34814	5.34859	5.35904	5.37409	5.39355	5.41529	5.4326	5.44546	5.44823	5.4493	5.45117
-0.140676	5.81479	5.78393	5.75179	5.72307	5.69283	5.66106	5.63346	5.60873	5.58249	5.55607	5.53335	5.50978	5.4855	5.46302	5.44827	5.43778	5.42813	5.41837	5.40958	5.40562	5.39705	5.39563	5.39686	5.39746	5.39791	5.40193	5.40294	5.40727	5.40669	5.41215	5.41707	5.41494	5.42119	5.42337	5.41883	5.40957	5.4027	5.39649	5.39715	5.40304	5.40613	5.41168	5.41985	5.42575	5.44082	5.46114	5.47777	5.48145	5.47106
-0.113533	5.82623	5.79549	5.77291	5.74033	5.7139	5.68292	5.66162	5.64866	5.64071	5.62422	5.61143	5.5886	5.56727	5.54393	5.52881	5.51174	5.50163	5.49073	5.48327	5.4695	5.4635	5.4645	5.46905	5.46281	5.45579	5.44571	5.43079	5.41672	5.40741	5.40828	5.41361	5.41946	5.42003	5.41393	5.41382	5.41369	5.42427	5.43411	5.43241	5.43175	5.43206	5.43392	5.43521	5.43986	5.4403	5.43678	5.44467	5.4466	5.45634
-0.0878131	5.92159	5.88303	5.84477	5.81467	5.78863	5.76393	5.73557	5.71204	5.68888	5.67091	5.65166	5.63523	5.6108	5.58161	5.55339	5.52782	5.50958	5.49822	5.48896	5.48594	5.4697	5.45568	5.44264	5.44318	5.44346	5.44568	5.43735	5.43198	5.42296	5.41041	5.40568	5.40548	5.40688	5.40378	5.40698	5.40614	5.40628	5.41312	5.41994	5.43317	5.43809	5.44523	5.4414	5.43857	5.44715	5.45633	5.4662	5.47161	5.47639
-0.0628274	5.8623	5.82872	5.79627	5.76675	5.73769	5.71347	5.68779	5.6676	5.64502	5.62923	5.60723	5.58635	5.56406	5.54781	5.53246	5.51365	5.49327	5.47268	5.45147	5.43363	5.42259	5.42014	5.41269	5.40356	5.39858	5.39589	5.38544	5.38524	5.38166	5.38651	5.38813	5.3945	5.4026	5.40974	5.42134	5.42738	5.43203	5.43533	5.44068	5.44465	5.44241	5.4378	5.43043	5.42991	5.41834	5.41994	5.40775	5.40902	5.41609
-0.0381227	5.7745	5.75109	5.72473	5.69774	5.66772	5.64367	5.62256	5.60615	5.59373	5.58404	5.56879	5.55022	5.53161	5.5137	5.50107	5.48987	5.47413	5.45527	5.44001	5.42991	5.41667	5.40765	5.40139	5.40129	5.40158	5.39985	5.39703	5.39572	5.38831	5.38227	5.381	5.38787	5.39238	5.38883	5.39439	5.39887	5.40226	5.40792	5.40745	5.40626	5.40881	5.40877	5.40794	5.41156	5.41064	5.41436	5.42355	5.43219	5.43372
-0.0140625	5.80702	5.76808	5.73283	5.71464	5.68922	5.662	5.63337	5.60581	5.58445	5.56768	5.54183	5.52373	5.50642	5.48613	5.47066	5.45525	5.43939	5.43855	5.4374	5.44015	5.43091	5.42908	5.41768	5.40587	5.39169	5.37822	5.37617	5.37963	5.37728	5.37937	5.38031	5.39346	5.40156	5.40653	5.40681	5.40275	5.38997	5.3828	5.37699	5.38235	5.38281	5.38658	5.38706	5.38742	5.38872	5.39214	5.38997	5.39228	5.39289
0.00887544	5.82608	5.78977	5.75467	5.72506	5.69108	5.66302	5.62945	5.61267	5.5865	5.57296	5.5517	5.53113	5.51124	5.48867	5.47194	5.45373	5.44145	5.43728	5.42611	5.41565	5.40649	5.40357	5.39896	5.3997	5.3883	5.38809	5.38111	5.38371	5.38132	5.38508	5.38816	5.39013	5.39003	5.38661	5.39169	5.39582	5.40309	5.40913	5.39905	5.39895	5.3882	5.39349	5.38784	5.3953	5.39819	5.40919	5.41297	5.42513	5.43402
0.0308635	5.81573	5.78913	5.76048	5.7329	5.70252	5.6706	5.6391	5.61685	5.59354	5.57909	5.55675	5.54104	5.52963	5.51568	5.50936	5.50253	5.49357	5.48112	5.46328	5.45074	5.43574	5.42731	5.41853	5.41347	5.40705	5.4079	5.40724	5.40914	5.40663	5.40697	5.40602	5.41089	5.41655	5.42253	5.42245	5.41852	5.41188	5.41214	5.42201	5.43432	5.43862	5.43731	5.43255	5.4309	5.4267	5.4367	5.44367	5.45639	5.46231
0.0520814	5.73632	5.71033	5.68326	5.66712	5.63889	5.61401	5.58525	5.55554	5.52573	5.51019	5.48969	5.48059	5.46413	5.45606	5.43859	5.42895	5.41242	5.40681	5.39815	5.3998	5.39031	5.38085	5.37037	5.37017	5.36507	5.36988	5.36735	5.36934	5.35913	5.36054	5.3603	5.37565	5.38347	5.3988	5.40222	5.4021	5.3933	5.39054	5.38818	5.39339	5.40121	5.41099	5.41172	5.40815	5.40257	5.4179	5.42762	5.44501	5.44516
0.0724042	5.7398	5.71041	5.67051	5.63795	5.61804	5.59308	5.57279	5.55049	5.53405	5.51521	5.49285	5.4709	5.45316	5.44054	5.42297	5.41008	5.39568	5.38711	5.37949	5.37688	5.37785	5.37205	5.36874	5.36274	5.36169	5.35218	5.34828	5.34551	5.34432	5.34597	5.34905	5.35175	5.35583	5.36341	5.37345	5.37689	5.38021	5.38328	5.38623	5.38642	5.3881	5.38051	5.38103	5.3877	5.39937	5.41273	5.4258	5.43792	5.45432
0.0924518	5.63469	5.618	5.59434	5.57513	5.55149	5.5307	5.51562	5.50146	5.48824	5.47944	5.47153	5.45449	5.44116	5.43315	5.42011	5.41416	5.40387	5.39416	5.38175	5.37038	5.35333	5.34299	5.32654	5.32211	5.32024	5.31423	5.30539	5.30227	5.29852	5.29585	5.29241	5.29712	5.29597	5.294	5.29379	5.29565	5.29247	5.29668	5.29684	5.30044	5.30852	5.32016	5.32051	5.33232	5.33212	5.34252	5.35282	5.36692	5.37151
0.112704	5.57799	5.55227	5.52789	5.50449	5.47759	5.45561	5.42923	5.41586	5.40294	5.38999	5.36485	5.34813	5.32852	5.31524	5.30958	5.30921	5.3087	5.30502	5.29667	5.29783	5.29711	5.30323	5.30379	5.29967	5.28415	5.28434	5.27245	5.28246	5.28699	5.29534	5.29485	5.29411	5.29636	5.30092	5.30488	5.30606	5.30472	5.30351	5.29762	5.30406	5.30318	5.3096	5.31005	5.31834	5.31549	5.31955	5.32045	5.33456	5.33981
0.133407	5.51658	5.48878	5.46246	5.44202	5.42744	5.4084	5.3836	5.36043	5.33858	5.32719	5.31413	5.30199	5.28792	5.28615	5.2832	5.28194	5.28155	5.28763	5.28668	5.28414	5.28181	5.27143	5.25811	5.25204	5.24268	5.24258	5.24296	5.24633	5.2392	5.237	5.2307	5.23002	5.23732	5.24274	5.24459	5.24421	5.24557	5.25072	5.25825	5.26087	5.26893	5.27391	5.28107	5.28292	5.28193	5.28792	5.29544	5.31311	5.32201
0.154915	5.57622	5.55341	5.52783	5.50693	5.48322	5.46584	5.43736	5.40984	5.38367	5.37047	5.36167	5.35027	5.33496	5.3207	5.30705	5.30718	5.30506	5.30954	5.3025	5.2967	5.28466	5.28212	5.27839	5.2837	5.27648	5.27018	5.26044	5.2497	5.24494	5.24826	5.25333	5.25963	5.25411	5.25453	5.24685	5.24354	5.24233	5.24876	5.25321	5.25743	5.24992	5.2513	5.25596	5.27057	5.28348	5.30057	5.31387	5.32337	5.32869
0.176987	5.69991	5.67917	5.64387	5.6176	5.58513	5.56312	5.52998	5.50199	5.47552	5.46451	5.45078	5.44181	5.4224	5.41783	5.4009	5.39634	5.38226	5.38086	5.36102	5.35076	5.33262	5.3268	5.31427	5.30692	5.2952	5.29425	5.28641	5.2827	5.26915	5.26792	5.2636	5.27224	5.26584	5.27674	5.27151	5.27882	5.27855	5.29546	5.29022	5.29938	5.30305	5.31312	5.31607	5.33325	5.33969	5.36459	5.37431	5.39149	5.39902
0.199708	5.76596	5.74697	5.72085	5.69501	5.66387	5.62968	5.59657	5.57193	5.54837	5.52378	5.49875	5.48301	5.46798	5.45338	5.43472	5.41911	5.40426	5.39006	5.37146	5.3554	5.3415	5.33138	5.32073	5.31238	5.30198	5.29547	5.29072	5.29353	5.29065	5.29127	5.28921	5.29426	5.30026	5.29874	5.30641	5.3115	5.32038	5.32171	5.31709	5.31274	5.31324	5.3116	5.30795	5.30609	5.31161	5.31976	5.33323	5.35222	5.36764
0.223304	5.78791	5.76394	5.7356	5.71373	5.68407	5.65713	5.63106	5.6104	5.58918	5.5704	5.54378	5.52322	5.50065	5.47822	5.45781	5.44233	5.42541	5.4187	5.4055	5.3994	5.38587	5.3783	5.37768	5.37228	5.35999	5.34383	5.331	5.32245	5.31322	5.30426	5.29691	5.29704	5.30291	5.30254	5.30444	5.30253	5.31292	5.31773	5.31769	5.31893	5.31811	5.32007	5.3285	5.327	5.33839	5.35366	5.36794	5.37115	5.37645
0.248263	5.80318	5.77625	5.7487	5.72617	5.69826	5.67385	5.6429	5.61624	5.58209	5.56194	5.54203	5.52047	5.49531	5.4743	5.45942	5.44972	5.43305	5.4263	5.4033	5.39101	5.3657	5.35408	5.33109	5.32014	5.30451	5.2981	5.28776	5.28591	5.28044	5.28567	5.28276	5.29018	5.28973	5.30052	5.30026	5.30766	5.30395	5.30953	5.30499	5.31145	5.31216	5.31956	5.31759	5.31582	5.30853	5.31785	5.32838	5.34925	5.35908
0.27435	5.78427	5.75444	5.7215	5.6904	5.65553	5.62968	5.60886	5.5895	5.56782	5.54731	5.52462	5.50444	5.48333	5.46782	5.44878	5.42829	5.41316	5.40559	5.3865	5.36578	5.34411	5.32985	5.31332	5.30026	5.29145	5.29319	5.2899	5.29103	5.28457	5.29361	5.305	5.31378	5.3186	5.3221	5.31833	5.31108	5.29959	5.29846	5.29769	5.30138	5.30215	5.29951	5.29501	5.28821	5.28757	5.29155	5.29909	5.30923	5.32167
0.301003	5.74088	5.71302	5.67822	5.65411	5.62623	5.6017	5.57627	5.5526	5.52593	5.50791	5.48295	5.46767	5.45014	5.43843	5.41881	5.40664	5.39178	5.38624	5.37294	5.36795	5.35817	5.35247	5.3437	5.33375	5.32188	5.31397	5.30298	5.29813	5.28321	5.28431	5.27425	5.27695	5.27598	5.28353	5.28424	5.2941	5.2931	5.29725	5.30108	5.3126	5.31998	5.33243	5.3359	5.34987	5.36323	5.37685	5.38169	5.39312	5.39676
0.32769	5.73608	5.69625	5.66294	5.62872	5.60231	5.57212	5.55242	5.52402	5.50651	5.48811	5.47516	5.45607	5.44447	5.41904	5.40343	5.38583	5.38078	5.37573	5.37886	5.38199	5.38279	5.37667	5.37163	5.36948	5.3761	5.36753	5.36773	5.35744	5.34954	5.33451	5.33269	5.32643	5.3245	5.31835	5.31549	5.30635	5.31207	5.31333	5.32586	5.32978	5.33923	5.3406	5.34887	5.34621	5.35707	5.3649	5.37364	5.38241	5.39212
0.354241	5.67397	5.64971	5.61361	5.58516	5.562	5.54609	5.52462	5.50437	5.48018	5.45799	5.43973	5.42899	5.41415	5.40012	5.38371	5.36592	5.3566	5.35664	5.34501	5.33954	5.32432	5.31277	5.30461	5.30281	5.30288	5.30973	5.30832	5.30448	5.30389	5.30992	5.32012	5.33233	5.33483	5.33929	5.33547	5.33724	5.33634	5.34009	5.34283	5.35094	5.35061	5.35938	5.36341	5.36676	5.36815	5.37535	5.37554	5.38417	5.39225
0.380606	5.63207	5.59548	5.5685	5.54321	5.52776	5.50343	5.47899	5.44436	5.42201	5.39785	5.38798	5.37058	5.36233	5.34251	5.33146	5.30806	5.30069	5.29335	5.29191	5.28694	5.2865	5.27824	5.27078	5.25776	5.26209	5.26478	5.2723	5.27356	5.27263	5.26451	5.25999	5.25593	5.26478	5.27516	5.29359	5.29553	5.29981	5.29883	5.30658	5.31537	5.33962	5.34667	5.36165	5.36778	5.37118	5.37015	5.37919	5.38591	5.40405
0.406942	5.65263	5.61914	5.59347	5.56391	5.54263	5.51681	5.49852	5.47526	5.45555	5.43242	5.41847	5.39414	5.37862	5.35745	5.34395	5.31917	5.30738	5.29994	5.2937	5.28257	5.2752	5.26956	5.27092	5.26557	5.26292	5.25557	5.25184	5.24798	5.24558	5.24358	5.24327	5.2387	5.2416	5.24387	5.25138	5.25487	5.26484	5.263	5.27364	5.28243	5.29649	5.29111	5.29534	5.29578	5.30704	5.31936	5.33618	5.33905	5.33838
0.433315	5.65421	5.63114	5.60296	5.57885	5.5522	5.52276	5.50109	5.4826	5.47147	5.45186	5.42723	5.40076	5.37413	5.35231	5.3402	5.32307	5.30404	5.293	5.27583	5.27171	5.25989	5.25286	5.24966	5.25215	5.24926	5.23711	5.22845	5.22815	5.2251	5.2325	5.23234	5.23658	5.23722	5.23834	5.23826	5.24823	5.26058	5.26728	5.26764	5.26286	5.26325	5.27115	5.28196	5.28976	5.29397	5.2859	5.27708	5.2786	5.27464
0.460261	5.71824	5.68415	5.64761	5.62136	5.59438	5.57199	5.54054	5.52082	5.49983	5.48676	5.4604	5.43876	5.40854	5.38778	5.35557	5.33807	5.31399	5.30669	5.29526	5.29082	5.28428	5.27468	5.26115	5.25988	5.25465	5.25071	5.23189	5.22632	5.21106	5.20985	5.19901	5.20833	5.20534	5.21358	5.21063	5.20923	5.20764	5.21322	5.22091	5.2282	5.22467	5.225	5.22777	5.23676	5.24175	5.25845	5.26602	5.28017	5.28077
0.490993	5.66488	5.63224	5.60128	5.56402	5.52271	5.4811	5.45315	5.43477	5.42036	5.39766	5.36921	5.34428	5.3205	5.30048	5.28558	5.26796	5.2474	5.22903	5.20536	5.18174	5.16001	5.15275	5.15222	5.15467	5.14838	5.1379	5.13139	5.12849	5.12915	5.13325	5.13343	5.13132	5.12347	5.12337	5.12249	5.13155	5.13476	5.14376	5.15137	5.15788	5.1595	5.15556	5.15343	5.15325	5.15669	5.16473	5.16071	5.16293	5.16359
0.533087	5.7411	5.70197	5.65738	5.61352	5.57415	5.53958	5.51109	5.47784	5.4437	5.4163	5.38381	5.34853	5.32089	5.2878	5.25882	5.23893	5.22473	5.20863	5.19386	5.17829	5.16016	5.14679	5.13616	5.11887	5.09848	5.07662	5.05043	5.03104	5.02272	5.02127	5.02247	5.01902	5.01594	5.00939	5.00451	5.01521	5.02283	5.02901	5.03455	5.04041	5.04371	5.04611	5.05234	5.05524	5.06186	5.06877	5.06783	5.06368	5.0626
0.67933	6.27002	6.21917	6.16122	6.11777	6.07346	6.03468	5.99092	5.94411	5.89255	5.83815	5.78034	5.73382	5.68789	5.65069	5.60422	5.56559	5.5219	5.48623	5.44695	5.42339	5.39542	5.37516	5.34842	5.33182	5.31349	5.30015	5.28428	5.27541	5.25923	5.25414	5.24531	5.23791	5.22772	5.2323	5.23516	5.23907	5.23223	5.22375	5.21813	5.2178	5.22249	5.22678	5.22726	5.2295	5.22774	5.23797	5.23978	5.24401	5.24702
0.94981	6.1372	6.0914	6.03662	5.99186	5.95343	5.91596	5.88594	5.85939	5.82347	5.78569	5.74624	5.71552	5.68444	5.65204	5.61183	5.57916	5.54317	5.5115	5.48326	5.45586	5.43289	5.41911	5.40343	5.38387	5.36804	5.3557	5.34332	5.33238	5.31664	5.30674	5.29525	5.28891	5.28052	5.27859	5.28341	5.2774	5.26926	5.27662	5.27849	5.28051	5.28793	5.29097	5.29658	5.30332	5.30277	5.30791	5.30429	5.30379	5.30903
1.19513	6.25484	6.21706	6.17531	6.1317	6.0907	6.04326	5.99786	5.94886	5.90281	5.8584	5.81194	5.77418	5.74981	5.72515	5.70494	5.68205	5.65824	5.63237	5.60772	5.58342	5.55041	5.51713	5.49048	5.46445	5.45079	5.43506	5.41691	5.39999	5.38305	5.36777	5.35514	5.34561	5.33799	5.32669	5.32539	5.32253	5.32205	5.31852	5.30849	5.30148	5.3037	5.29973	5.29902	5.29496	5.29028	5.29679	5.30765	5.32372	5.34325
1.42023	6.01965	5.97771	5.94054	5.90218	5.86745	5.83198	5.8033	5.7738	5.75014	5.71501	5.67969	5.64934	5.62583	5.59756	5.57921	5.54292	5.50672	5.46814	5.44312	5.41881	5.40481	5.39238	5.37877	5.3569	5.34694	5.3337	5.33571	5.33358	5.33102	5.32515	5.31949	5.30924	5.31276	5.31001	5.31509	5.31188	5.31277	5.3096	5.31686	5.32193	5.32714	5.32976	5.33921	5.34813	5.36526	5.37876	5.39532	5.40188	5.40822
1.68961	6.17399	6.1259	6.078	6.03426	5.9926	5.94171	5.89767	5.85585	5.81768	5.7768	5.74104	5.71682	5.69199	5.66345	5.64162	5.61681	5.5955	5.58062	5.55102	5.52972	5.51771	5.50875	5.50123	5.49005	5.48625	5.48152	5.48402	5.48688	5.48313	5.47569	5.46824	5.46357	5.45921	5.45218	5.45399	5.46227	5.47154	5.47005	5.47179	5.47271	5.47851	5.47966	5.49394	5.50096	5.512	5.51742	5.52494	5.52586	5.52288
1.96648	6.35929	6.31527	6.26537	6.21153	6.16019	6.09994	6.0481	5.99707	5.95461	5.9125	5.8806	5.84461	5.80886	5.77279	5.74562	5.71428	5.68444	5.65734	5.62699	5.5942	5.56285	5.53418	5.51243	5.48879	5.4685	5.45233	5.43809	5.42946	5.42379	5.4171	5.41603	5.40905	5.41237	5.41629	5.41928	5.41933	5.41359	5.404	5.39638	5.39481	5.39799	5.39771	5.39771	5.39841	5.39761	5.3959	5.39619	5.40318	5.41853
2.21067	6.0355	5.99448	5.95193	5.91359	5.87109	5.83537	5.806	5.77944	5.7547	5.7324	5.70449	5.67945	5.65371	5.62694	5.60392	5.58695	5.55873	5.53802	5.50698	5.48721	5.46342	5.44863	5.4363	5.42697	5.41707	5.41789	5.41354	5.41307	5.40218	5.39973	5.39236	5.38831	5.37922	5.37059	5.36261	5.35829	5.35117	5.34909	5.33957	5.33877	5.33253	5.32916	5.32748	5.33787	5.34608	5.36139	5.3622	5.36792	5.36776
2.46378	6.54811	6.50025	6.45429	6.41059	6.35855	6.30773	6.25849	6.2159	6.16858	6.13076	6.09904	6.07723	6.05036	6.0245	5.99671	5.97319	5.94069	5.91485	5.87962	5.84382	5.80234	5.77408	5.74173	5.71119	5.68106	5.65961	5.63655	5.61621	5.5949	5.58518	5.57639	5.57842	5.57429	5.57809	5.57389	5.57442	5.56235	5.54956	5.53123	5.52123	5.5061	5.50343	5.50386	5.50697	5.49879	5.49671	5.49334	5.50744	5.51456
2.70014	6.18019	6.14164	6.10098	6.05376	6.01564	5.97272	5.93277	5.88818	5.84619	5.80784	5.7736	5.74252	5.71335	5.67424	5.64021	5.60711	5.58678	5.57185	5.55869	5.54361	5.52473	5.50831	5.49347	5.47797	5.47293	5.47246	5.47293	5.46521	5.46533	5.4661	5.47039	5.47894	5.49046	5.49542	5.49606	5.49687	5.49732	5.4977	5.50365	5.51479	5.53035	5.54105	5.549	5.54773	5.55078	5.54846	5.54883	5.5548	5.55776
2.89	6.00759	5.968	5.92889	5.88949	5.85024	5.80921	5.7709	5.72863	5.69189	5.65883	5.62908	5.5995	5.58453	5.56933	5.55513	5.53504	5.52431	5.51068	5.49873	5.48196	5.46731	5.4487	5.43788	5.42995	5.43017	5.42709	5.42206	5.42311	5.42182	5.41936	5.42615	5.43713	5.44112	5.43971	5.44132	5.4401	5.44836	5.45086	5.44704	5.44992	5.45512	5.45711	5.45638	5.45421	5.45712	5.4669	5.46723	5.46572	5.46833
3.31972	5.47959	5.45713	5.43358	5.41275	5.38417	5.36568	5.34348	5.32062	5.29724	5.27859	5.26129	5.2478	5.23359	5.22603	5.21349	5.20501	5.19311	5.18244	5.1644	5.15016	5.12723	5.10644	5.09092	5.08816	5.08074	5.0744	5.06438	5.06271	5.05975	5.06587	5.06638	5.07156	5.07208	5.06849	5.06568	5.07358	5.08299	5.10045	5.10773	5.1132	5.11836	5.1189	5.11487	5.11875	5.11922	5.13168	5.13716	5.14561	5.13984
4.26178	5.4134	5.38553	5.35786	5.32679	5.30733	5.2815	5.26505	5.24537	5.23447	5.22046	5.21112	5.19125	5.16867	5.15305	5.14777	5.12872	5.10751	5.08997	5.07308	5.05922	5.05496	5.05297	5.06675	5.0702	5.07643	5.075	5.07675	5.08422	5.1024	5.11265	5.12289	5.12792	5.12982	5.12277	5.13039	5.12906	5.14008	5.15286	5.15856	5.1502	5.15187	5.14807	5.16195	5.17623	5.1903	5.19258	5.19568	5.19923	5.20736
5.22519	5.77753	5.74227	5.71064	5.6789	5.65417	5.6288	5.60376	5.57808	5.55095	5.52348	5.50352	5.48492	5.46779	5.4516	5.43785	5.42571	5.4164	5.40327	5.38659	5.36953	5.35103	5.3412	5.34147	5.33344	5.3261	5.31795	5.31677	5.31594	5.3199	5.32479	5.32887	5.33204	5.33245	5.33491	5.3479	5.36406	5.37991	5.39011	5.39456	5.39949	5.40491	5.41038	5.41828	5.41506	5.41477	5.40601	5.39891	5.39689	5.40161
[truncated: 842 more columns]

## Sheet: Fig_2b-difference_spectra
Kinetic Energy (eV)	115.064	114.993	114.923	114.854	114.784	114.715	114.646	114.577	114.508	114.439	114.371	114.303	114.235	114.167	114.1	114.033	113.966	113.899	113.832	113.765	113.699	113.633	113.567	113.501	113.436	113.371	113.306	113.241	113.176	113.111	113.047	112.983	112.919	112.855	112.791	112.728	112.665	112.602	112.539	112.476	112.414	112.351	112.289	112.227	112.165	112.104	112.042	111.981	111.92
Delay (ps)
-0.366436	-0.0448385	-0.03939	-0.0374145	-0.0295532	-0.0374116	-0.0397299	-0.046676	-0.0385797	-0.0390638	-0.0271725	-0.0333443	-0.0331175	-0.040728	-0.0359832	-0.0355367	-0.0253618	-0.0258384	-0.024559	-0.0253912	-0.0276662	-0.0356739	-0.026805	-0.0171558	-0.00546539	0.00104478	0.0137537	0.0116581	0.0175848	0.0121879	0.0228368	0.0284029	0.0306207	0.0178429	0.0081806	-0.0056246	-0.0010695	-0.00776518	-0.0102923	-0.0222525	-0.0298463	-0.0447742	-0.0473534	-0.0596191	-0.0461002	-0.0352933	-0.0181334	-0.0147381	-0.00049956	-0.00465457
-0.271093	0.0288341	0.029161	0.0261304	0.0188834	0.0150779	0.0111277	0.0137684	0.0110719	0.0213098	0.0180854	0.0234816	0.0212639	0.0314435	0.0389998	0.0603912	0.0613754	0.0683251	0.0589552	0.0510284	0.0354898	0.0304968	0.0325999	0.0373841	0.0334162	0.0364078	0.0323681	0.0454965	0.0524323	0.0623363	0.0535796	0.0468551	0.0341806	0.0348027	0.0265716	0.0189786	0.0167748	0.0132089	0.00854644	0.00695157	0.0062512	0.0115196	0.0102673	0.0159566	0.0102597	0.0313841	0.0328239	0.0456661	0.0564812	0.0678638
-0.232003	0.00730997	0.0153582	0.0224166	0.025024	0.0293631	0.0309762	0.0452664	0.0422182	0.0425551	0.0300905	0.0320209	0.0337056	0.0379734	0.0345678	0.0421375	0.0412773	0.0305315	0.0122638	0.00788783	0.0193681	0.0319682	0.0309241	0.0372712	0.0306587	0.0357754	0.0371713	0.0457383	0.0520468	0.0640131	0.0695982	0.0631073	0.048397	0.0481498	0.0517574	0.0551424	0.0497649	0.0468154	0.034014	0.0316965	0.0248604	0.0273244	0.0358707	0.0508593	0.0484763	0.048343	0.0289594	0.0304988	0.0303819	0.0372493
-0.199419	-0.0307919	-0.0269332	-0.0204444	-0.0180589	-0.0256274	-0.0214498	-0.0254037	-0.0309348	-0.0380642	-0.0405031	-0.0511632	-0.0570131	-0.0676263	-0.0789424	-0.0867633	-0.0909295	-0.0956266	-0.0826257	-0.0735803	-0.0524781	-0.0508787	-0.0452879	-0.0485561	-0.0377395	-0.0293255	-0.0292336	-0.0423573	-0.050048	-0.0662316	-0.0803269	-0.0911536	-0.0834027	-0.0897088	-0.0959282	-0.107644	-0.0975712	-0.0959756	-0.0787881	-0.0673299	-0.0629107	-0.0667355	-0.0635716	-0.0543841	-0.0498622	-0.0609193	-0.0577731	-0.0585264	-0.0501173	-0.0568435
-0.169312	-0.00592165	-0.00713309	-0.0108081	-0.00823311	-0.00682418	-0.00932675	-0.00613954	0.00604557	0.00706656	-0.00206641	-0.0193504	-0.0274975	-0.0381885	-0.0460205	-0.0545556	-0.050488	-0.0475609	-0.0540036	-0.0567817	-0.0506498	-0.0388207	-0.0286055	-0.0185679	-0.013062	-0.00419652	-9.52445e-05	-0.00498141	-0.010952	-0.0138198	0.00552969	0.00645948	0.00548744	-0.0145372	-0.023237	-0.0164045	0.00741322	0.00851412	0.00391938	-0.00310839	-0.00598867	-0.00101586	0.00926882	0.0137894	0.0235683	0.0296074	0.031534	0.0192511	0.0159574	0.0120867
-0.140676	-0.0345931	-0.0349547	-0.0341701	-0.0280213	-0.0305698	-0.0360227	-0.0350258	-0.0345873	-0.0390772	-0.0435968	-0.0491278	-0.0497599	-0.0536678	-0.052237	-0.0519729	-0.0470072	-0.0492446	-0.0463649	-0.0431358	-0.0372653	-0.0438376	-0.0442244	-0.0391734	-0.0352245	-0.0378014	-0.0352101	-0.0398116	-0.0289201	-0.0246175	-0.00888836	0.00613198	0.0161221	0.028341	0.0358243	0.0325564	0.0297211	0.0274438	0.0230951	0.017053	0.00536508	-0.00191694	0.00164399	0.0114689	0.0176869	0.0272413	0.0400751	0.0494157	0.0485925	0.0256542
-0.113533	-0.104665	-0.104595	-0.0888599	-0.0827296	-0.0649738	-0.0671058	-0.0622665	-0.0615273	-0.0522535	-0.0547401	-0.0376024	-0.0400525	-0.0320843	-0.0415472	-0.0353397	-0.0379797	-0.0335722	-0.0374498	-0.0338112	-0.0425585	-0.0398132	-0.0321695	-0.0159444	-0.0196518	-0.012384	-0.00579643	0.00173076	0.00455997	0.0163346	0.0180481	0.028459	0.0362173	0.0386661	0.0341649	0.0328805	0.0292543	0.035827	0.0277051	0.0168462	0.0101307	0.0148932	0.00958212	0.00817288	-0.00102077	-0.0141102	-0.0319713	-0.0203351	-0.0241263	-0.00975073
-0.0878131	0.038556	0.029347	0.0119005	0.00394614	-0.00123225	-0.00557773	-0.0113197	-0.0150039	-0.0124759	-0.0100106	-0.0022836	0.00940659	0.0085783	0.00339358	-0.00850432	-0.00740847	-0.008672	0.00291801	0.000655436	0.00336534	0.0022501	0.00898491	0.00737003	0.016683	0.019172	0.0267578	0.0260958	0.0244632	0.0157385	0.00225852	-0.00361685	-0.00263341	-0.0025456	-0.00502432	-0.00791468	-0.00330881	-0.00343414	0.00812441	0.0167696	0.0262838	0.0238072	0.0274889	0.0240109	0.0209157	0.0198721	0.0163128	0.0163568	0.00918393	0.00507143
-0.0628274	-0.0288834	-0.0328825	-0.0403176	-0.0472201	-0.0619072	-0.0606168	-0.0601404	-0.0456486	-0.0461581	-0.0416909	-0.0471792	-0.0463558	-0.0542107	-0.0505144	-0.0541289	-0.0577781	-0.0687061	-0.0748235	-0.0779866	-0.0874818	-0.0920333	-0.0848908	-0.0761464	-0.0691575	-0.0691594	-0.062746	-0.0622894	-0.0624895	-0.0675435	-0.0538584	-0.0483195	-0.0384028	-0.0359785	-0.0210996	-0.0130124	-0.00787536	-0.00727588	-0.00703475	-0.00721108	-0.00766418	-0.0143406	-0.0205399	-0.0360777	-0.0384299	-0.0499024	-0.043578	-0.0603886	-0.0668088	-0.0715655
-0.0381227	-0.14542	-0.134886	-0.122597	-0.115578	-0.119906	-0.112322	-0.104948	-0.0926323	-0.0786021	-0.0666617	-0.0599649	-0.0573857	-0.0544921	-0.0495971	-0.0494659	-0.0462661	-0.0511229	-0.059843	-0.0640605	-0.0611956	-0.0679931	-0.0701526	-0.0692909	-0.0622397	-0.0560859	-0.0470688	-0.0454386	-0.0385068	-0.045351	-0.0520927	-0.0538478	-0.0459472	-0.0421088	-0.0379264	-0.0313778	-0.0210847	-0.0184349	-0.0166067	-0.0202497	-0.0203309	-0.0167785	-0.0107285	-0.0141119	-0.00836624	-0.00996342	-0.00995023	-0.00512394	0.000241407	-0.00840888
-0.0140625	-0.0604576	-0.0670855	-0.074699	-0.069445	-0.070629	-0.0670603	-0.0642883	-0.0639798	-0.068768	-0.0676783	-0.0757278	-0.0686671	-0.0640973	-0.0605062	-0.0693248	-0.0718324	-0.0829509	-0.0828315	-0.0747508	-0.0625933	-0.054703	-0.0388738	-0.0357914	-0.0385592	-0.0500569	-0.0563711	-0.0517065	-0.0440132	-0.046333	-0.0463261	-0.0506671	-0.0370951	-0.0268921	-0.0181527	-0.0250752	-0.0262744	-0.0454896	-0.0537658	-0.0650567	-0.0657142	-0.0691922	-0.0753885	-0.0833032	-0.0870326	-0.0843325	-0.0816503	-0.0811338	-0.0798374	-0.0874247
0.00887544	-0.0437806	-0.0514593	-0.0644241	-0.0689074	-0.0765151	-0.0718909	-0.0774942	-0.0706116	-0.0719095	-0.0698322	-0.0682758	-0.0690514	-0.0687355	-0.0731969	-0.0691324	-0.0707748	-0.067917	-0.0597696	-0.0623297	-0.0602006	-0.0586971	-0.0571894	-0.0640513	-0.060343	-0.0661693	-0.0542344	-0.049007	-0.0356403	-0.0295303	-0.0183859	-0.00626962	-0.0032591	-0.00755545	-0.027027	-0.0337644	-0.0352846	-0.0263469	-0.0274896	-0.0417297	-0.0528529	-0.0718503	-0.0696986	-0.0788198	-0.0723905	-0.0711105	-0.0733069	-0.0793019	-0.0748203	-0.0712096
0.0308635	-0.0471344	-0.0486649	-0.0493139	-0.0506494	-0.0523764	-0.0525797	-0.0626567	-0.0577739	-0.058102	-0.0412688	-0.0323619	-0.0214727	-0.0157232	-0.0201038	-0.0176715	-0.0125863	-0.00904603	-0.009286	-0.0188541	-0.0236636	-0.0308915	-0.0264761	-0.0272134	-0.0244242	-0.0288344	-0.0217303	-0.0210342	-0.0225634	-0.0233295	-0.0253927	-0.0186525	-0.0107581	-0.00328372	0.000196965	-0.00114891	-0.00350786	-0.0185582	-0.0166538	-0.00723159	0.00144	-0.010596	-0.0243104	-0.044696	-0.0449038	-0.0513483	-0.0414826	-0.0312949	-0.0260366	-0.033295
0.0520814	-0.125743	-0.129084	-0.126986	-0.106724	-0.108379	-0.0986749	-0.0996271	-0.0971395	-0.0966707	-0.0800851	-0.0734865	-0.0576423	-0.0538058	-0.0445708	-0.0560053	-0.0648465	-0.0883703	-0.0925502	-0.105853	-0.0945305	-0.101042	-0.101489	-0.11659	-0.11233	-0.112463	-0.0959418	-0.0920712	-0.0872293	-0.0987677	-0.101367	-0.105247	-0.0892083	-0.0846416	-0.0682276	-0.0683552	-0.0621986	-0.0710372	-0.0766346	-0.0763953	-0.0696641	-0.0646325	-0.0460695	-0.0416564	-0.0507988	-0.0556941	-0.0392455	-0.0298942	-0.0251531	-0.0364741
0.0724042	-0.0456366	-0.0376861	-0.0406711	-0.0431532	-0.0376061	-0.0345471	-0.0302641	-0.0341817	-0.0271927	-0.029655	-0.0340884	-0.0485505	-0.0601584	-0.0706884	-0.0782212	-0.0793387	-0.0806042	-0.0844226	-0.0880573	-0.0808467	-0.0680546	-0.0609575	-0.0588081	-0.0511198	-0.0462717	-0.0542354	-0.0635237	-0.0677747	-0.0648048	-0.0560111	-0.0416321	-0.0385017	-0.0363827	-0.0364683	-0.0233251	-0.0226477	-0.0176725	-0.0126232	-0.0182983	-0.0203788	-0.0256645	-0.0343464	-0.0375341	-0.0335871	-0.0231571	-0.0228967	-0.0218938	-0.0361229	-0.0326349
0.0924518	-0.0897938	-0.0814945	-0.0784197	-0.0686321	-0.0706802	-0.0649009	-0.0576679	-0.0481597	-0.0425159	-0.0358199	-0.021388	-0.0127316	-0.00630624	0.00244861	0.0055789	0.0129104	0.0167729	0.0131969	0.00193614	-0.00865066	-0.0196992	-0.022914	-0.0334777	-0.0370413	-0.0383476	-0.0436309	-0.0604973	-0.0743641	-0.0830459	-0.0849296	-0.0856013	-0.0834387	-0.0950273	-0.0979692	-0.108808	-0.104111	-0.109283	-0.111199	-0.124202	-0.132759	-0.138577	-0.131971	-0.122951	-0.0951606	-0.0939102	-0.0822783	-0.0759045	-0.0680857	-0.0669054
0.112704	-0.0566846	-0.0609195	-0.0603456	-0.0556247	-0.057991	-0.0556744	-0.0672085	-0.0600365	-0.0587087	-0.0542282	-0.0642711	-0.0599024	-0.071719	-0.0719084	-0.0715768	-0.059554	-0.0470331	-0.0449696	-0.0469514	-0.0443223	-0.0419425	-0.0320435	-0.0306083	-0.0276821	-0.0489732	-0.0476536	-0.0572874	-0.0442586	-0.0397985	-0.0311679	-0.0316784	-0.0311746	-0.0268551	-0.0225525	-0.0248934	-0.0294567	-0.035754	-0.035836	-0.036955	-0.026039	-0.0261245	-0.0162225	-0.023597	-0.0188304	-0.0331093	-0.0360681	-0.0563181	-0.0635741	-0.0744177
0.133407	-0.0751092	-0.0769789	-0.0771614	-0.076891	-0.0703658	-0.0666061	-0.068671	-0.0669148	-0.0758689	-0.0677496	-0.073274	-0.0701937	-0.0749053	-0.0692788	-0.0756015	-0.0734942	-0.0742338	-0.0648678	-0.0679568	-0.0666486	-0.0637215	-0.0706459	-0.0791063	-0.0781572	-0.0900535	-0.0833526	-0.0821908	-0.0693247	-0.0741417	-0.0774261	-0.0829013	-0.0834196	-0.0715184	-0.0575425	-0.0589299	-0.0621583	-0.064259	-0.0588731	-0.048631	-0.0449285	-0.0460663	-0.0453771	-0.0477064	-0.0488572	-0.0518261	-0.0520209	-0.0679294	-0.0715164	-0.0917568
0.154915	-0.0535776	-0.0518324	-0.0482432	-0.0399755	-0.0352784	-0.0219818	-0.0342716	-0.0342438	-0.0388766	-0.0283228	-0.0267307	-0.0284912	-0.0453463	-0.0571473	-0.0655704	-0.0545163	-0.0549735	-0.0533638	-0.064505	-0.0642575	-0.0730108	-0.0701716	-0.0644556	-0.0441498	-0.0430528	-0.0345458	-0.041189	-0.0542624	-0.0616629	-0.0515199	-0.0454049	-0.0315863	-0.0216613	-0.015722	-0.0243267	-0.0287782	-0.037611	-0.0387158	-0.0349229	-0.0285373	-0.0375389	-0.0364511	-0.0546367	-0.0525195	-0.0547943	-0.0425997	-0.0250734	-0.0098657	-0.0129441
0.176987	-0.0491704	-0.0304753	-0.0360437	-0.0340071	-0.0486696	-0.0370556	-0.0381543	-0.0283429	-0.0385279	-0.0367517	-0.0399421	-0.0321127	-0.0344556	-0.0185034	-0.0290518	-0.0283168	-0.0438959	-0.0372392	-0.0582918	-0.0538829	-0.061627	-0.0513517	-0.0636457	-0.062734	-0.0703731	-0.0607126	-0.0645192	-0.0644197	-0.0841708	-0.0798063	-0.0810514	-0.0710361	-0.0849326	-0.0647905	-0.0657994	-0.0471123	-0.0518905	-0.0327977	-0.0445274	-0.0274852	-0.0271783	-0.0209079	-0.0312683	-0.0176604	-0.0191093	0.00356261	-0.0104215	-0.0194079	-0.0352544
0.199708	-0.0571368	-0.042977	-0.0384605	-0.033347	-0.0324259	-0.0408579	-0.0491203	-0.0485685	-0.0463592	-0.0449196	-0.0406005	-0.0352397	-0.0367681	-0.0347484	-0.0482821	-0.0516623	-0.0549175	-0.0567978	-0.0672428	-0.0735639	-0.0844581	-0.0945174	-0.0995541	-0.100902	-0.102256	-0.104454	-0.102231	-0.0951185	-0.0963505	-0.103608	-0.107772	-0.0997184	-0.0901388	-0.0828008	-0.0722112	-0.0603984	-0.0496468	-0.0461347	-0.0538181	-0.0562644	-0.0516708	-0.0477352	-0.0547741	-0.0661768	-0.0641472	-0.0585006	-0.0539149	-0.0437862	-0.0436031
0.223304	-0.0743657	-0.074059	-0.0704662	-0.0586844	-0.0553082	-0.0455692	-0.045875	-0.0408712	-0.0373448	-0.0348134	-0.0385424	-0.0369029	-0.0426383	-0.0535148	-0.0608188	-0.0588156	-0.0616893	-0.0580243	-0.0569857	-0.0589898	-0.0636127	-0.0615931	-0.0512998	-0.0354399	-0.0314947	-0.0331309	-0.0322928	-0.036945	-0.0341134	-0.0346564	-0.0410043	-0.0435007	-0.0401365	-0.0504148	-0.0577248	-0.0648084	-0.0487031	-0.0420441	-0.0395139	-0.0454769	-0.0500599	-0.0501734	-0.0414388	-0.0453842	-0.0359241	-0.0231768	-0.0149922	-0.0247679	-0.0275004
0.248263	-0.0931173	-0.0903973	-0.0888392	-0.0808728	-0.0786522	-0.0746475	-0.0694784	-0.0595297	-0.066425	-0.0656875	-0.0568413	-0.0471737	-0.0439336	-0.0340474	-0.0271872	-0.0151819	-0.0175736	-0.0150677	-0.0269393	-0.0278189	-0.0446681	-0.0441788	-0.0615213	-0.063398	-0.0636616	-0.0589447	-0.0583659	-0.0518857	-0.0534966	-0.0438387	-0.0423991	-0.0428641	-0.054981	-0.0497429	-0.0500533	-0.0395576	-0.0431023	-0.0381779	-0.0430834	-0.0339034	-0.0416863	-0.0382957	-0.0384732	-0.0387807	-0.0449025	-0.0448677	-0.0502616	-0.0362017	-0.0399686
0.27435	-0.0557906	-0.0553304	-0.0615366	-0.0603592	-0.0666282	-0.0627109	-0.058648	-0.0506459	-0.0392123	-0.0272301	-0.0236381	-0.0287736	-0.0353801	-0.0207109	-0.00915983	0.00043523	0.000801023	0.00804118	-0.00379935	-0.0132375	-0.0303792	-0.0365815	-0.04034	-0.0414758	-0.0515689	-0.0523606	-0.060585	-0.0530295	-0.0509944	-0.0305877	-0.0197399	-0.0164139	-0.0111445	-0.00548273	-0.0152166	-0.0174104	-0.030422	-0.0351078	-0.0519365	-0.0593339	-0.0682305	-0.0726443	-0.0796485	-0.0877977	-0.0985935	-0.105074	-0.107433	-0.103709	-0.0999004
0.301003	-0.0816554	-0.0731425	-0.0783173	-0.0625956	-0.0606773	-0.0530593	-0.0518214	-0.0483449	-0.0528736	-0.049669	-0.0655021	-0.0567084	-0.0559049	-0.0409354	-0.0490941	-0.0498916	-0.0612973	-0.0523391	-0.0488218	-0.0314484	-0.0387157	-0.0357077	-0.0345091	-0.0293233	-0.0315249	-0.0295287	-0.0431288	-0.0513427	-0.071948	-0.067732	-0.0796026	-0.07549	-0.0846421	-0.075381	-0.0805915	-0.0657027	-0.0721842	-0.0590066	-0.0579997	-0.0489194	-0.0502261	-0.046368	-0.05362	-0.0356361	-0.016257	0.00467179	-0.000285248	-0.00637205	-0.0186429
0.32769	-0.041358	-0.0497518	-0.0512589	-0.0550653	-0.0576002	-0.0590913	-0.049974	-0.0503443	-0.042988	-0.0387764	-0.0287194	-0.0258668	-0.0185862	-0.0303937	-0.0326221	-0.0423151	-0.0342615	-0.0328251	-0.0157301	-0.0112816	-0.00884579	-0.00788448	-0.00171047	0.00340506	0.0149288	0.0103249	0.0200406	0.0148704	0.0126521	-0.00445502	-0.00802527	-0.0209392	-0.0216307	-0.0287158	-0.0349318	-0.0533104	-0.051548	-0.0575789	-0.04701	-0.0488624	-0.0441215	-0.0401764	-0.0372396	-0.0499064	-0.0461507	-0.0462735	-0.0392278	-0.0391143	-0.0342813
0.354241	-0.00915233	-0.00227655	-0.0128697	-0.0184299	-0.0239342	-0.0242455	-0.0277304	-0.0298015	-0.0392855	-0.0454897	-0.0504336	-0.0512649	-0.056105	-0.0543971	-0.0613405	-0.0612911	-0.0612891	-0.0495926	-0.0521173	-0.047894	-0.0496215	-0.0444256	-0.0439892	-0.028555	-0.0183292	-0.00145395	-0.00686906	-0.0133659	-0.016017	-0.00614504	0.00576666	0.00921036	-0.00732644	-0.0160961	-0.0299643	-0.0315031	-0.0370571	-0.0385263	-0.0373597	-0.0288991	-0.031813	-0.0181562	-0.00743279	0.00217555	-0.000300534	0.000168772	-0.012148	-0.0101914	-0.0135238
0.380606	-0.0771194	-0.0848033	-0.0719616	-0.0690212	-0.0537506	-0.0475895	-0.0385157	-0.0509759	-0.0479835	-0.0609306	-0.0557099	-0.0619528	-0.0567317	-0.0709034	-0.0777692	-0.0987089	-0.100612	-0.104742	-0.0887732	-0.0797064	-0.0627916	-0.0648905	-0.0612569	-0.0735046	-0.0698489	-0.0716441	-0.0626739	-0.0726992	-0.0743711	-0.0900951	-0.0966229	-0.105503	-0.0969942	-0.0823993	-0.0594765	-0.0618538	-0.0578293	-0.0580968	-0.0405815	-0.0351566	-0.0129189	-0.0168126	-0.00330517	-0.00341983	0.00385486	-0.00728529	-0.00065062	-0.0117227	0.00108275
0.406942	-0.0888172	-0.0844085	-0.0757123	-0.0805615	-0.0747639	-0.0785326	-0.0622208	-0.0553989	-0.0442053	-0.0484078	-0.0355498	-0.0421692	-0.0331108	-0.0345786	-0.026582	-0.0414732	-0.0411553	-0.0450704	-0.0349002	-0.0420299	-0.0377628	-0.0468847	-0.0418845	-0.0484302	-0.0421476	-0.0525799	-0.0499565	-0.0493539	-0.0401201	-0.034045	-0.0291376	-0.0397808	-0.0271074	-0.0244487	-0.0107478	-0.00700581	0.00469057	-0.00556844	0.0110343	0.0111359	0.0265478	0.0162997	0.0145425	0.00158129	0.00592322	-0.00275077	0.00183674	-0.0153302	-0.0254258
0.433315	-0.0937021	-0.095169	-0.0939959	-0.0868621	-0.0838394	-0.0844103	-0.0812102	-0.0772792	-0.0663256	-0.0616115	-0.0596225	-0.0575843	-0.0580527	-0.0564382	-0.0476877	-0.0445449	-0.0470209	-0.043394	-0.0502519	-0.0461564	-0.0521838	-0.0510479	-0.0493266	-0.0450037	-0.0511963	-0.0689592	-0.0817242	-0.0860933	-0.0925161	-0.086328	-0.0857421	-0.077622	-0.0711286	-0.0661015	-0.0699804	-0.0577535	-0.0475543	-0.0419405	-0.048803	-0.064677	-0.0734385	-0.0711588	-0.0704958	-0.0667547	-0.0641546	-0.0762396	-0.0781567	-0.0695079	-0.0759623
0.460261	-0.0104283	-0.020991	-0.0305792	-0.0228576	-0.0183134	-0.0113927	-0.0155506	-0.0077788	-0.00411549	0.00139699	-0.00895171	-0.00918082	-0.0175614	-0.020943	-0.0481406	-0.0548057	-0.0815956	-0.0817384	-0.0773669	-0.0605263	-0.0506163	-0.0488212	-0.0561572	-0.0471422	-0.0460293	-0.0319725	-0.0388871	-0.0252798	-0.0387251	-0.0420255	-0.0526987	-0.0357716	-0.0407688	-0.0199094	-0.0258189	-0.0320374	-0.0392663	-0.0420437	-0.0444316	-0.0433596	-0.0550988	-0.0616822	-0.0646967	-0.0566356	-0.0567572	-0.0408861	-0.041901	-0.0273477	-0.0339481
0.490993	-0.106442	-0.102657	-0.101137	-0.107896	-0.12853	-0.144663	-0.152488	-0.148101	-0.143464	-0.144175	-0.141597	-0.134345	-0.124712	-0.111486	-0.105827	-0.0997924	-0.0968532	-0.0923014	-0.0937091	-0.089871	-0.093921	-0.0820627	-0.0816518	-0.0735599	-0.073505	-0.0760827	-0.0716505	-0.0687003	-0.0703678	-0.064352	-0.0598569	-0.0640387	-0.0630748	-0.0455525	-0.0444539	-0.0405274	-0.0396527	-0.0353329	-0.0278546	-0.0156936	-0.00778916	-0.0112758	-0.0189356	-0.019107	-0.0203491	-0.0132244	-0.0144279	-0.0148659	-0.0166711
0.533087	-0.0334371	-0.0272812	-0.0420394	-0.0489415	-0.0580805	-0.0545772	-0.0596671	-0.0585136	-0.0702443	-0.065741	-0.0678415	-0.0687545	-0.0679859	-0.0678123	-0.0693079	-0.0585697	-0.0497296	-0.042118	-0.0395791	-0.0371369	-0.0454512	-0.0394016	-0.0395087	-0.0391165	-0.0466816	-0.0449855	-0.0534229	-0.0556435	-0.0588518	-0.0504194	-0.0446291	-0.0418763	-0.0410032	-0.0367724	-0.0417059	-0.026803	-0.0273068	-0.0261468	-0.0305224	-0.0277621	-0.0394234	-0.0388559	-0.046701	-0.0479096	-0.0522485	-0.0386158	-0.0444013	-0.0510909	-0.0580186
0.67933	-0.0267112	-0.0348337	-0.0543369	-0.0606244	-0.0603368	-0.0524298	-0.0505845	-0.053366	-0.0583438	-0.0673327	-0.0761506	-0.0759191	-0.0742689	-0.066483	-0.070474	-0.0732535	-0.0897944	-0.107386	-0.126233	-0.123788	-0.127824	-0.128767	-0.137758	-0.142194	-0.140656	-0.12685	-0.121159	-0.114127	-0.104872	-0.0886075	-0.0712354	-0.0668448	-0.0644959	-0.0492925	-0.0437388	-0.0362394	-0.0391484	-0.0459311	-0.0542214	-0.0697274	-0.0710345	-0.0716665	-0.0753691	-0.0740505	-0.0821303	-0.0845744	-0.085381	-0.0821919	-0.0732345
0.94981	-0.027211	-0.0415131	-0.0636691	-0.0696337	-0.0699845	-0.067712	-0.0592768	-0.0396055	-0.0393791	-0.0384408	-0.0429015	-0.0289897	-0.0231885	-0.0126297	-0.0179501	-0.0183595	-0.0249222	-0.0181226	-0.0259096	-0.0284695	-0.0292195	-0.016959	-0.0171984	-0.0202123	-0.0281958	-0.0256639	-0.0348571	-0.0393783	-0.0515414	-0.0493891	-0.0467514	-0.0403095	-0.0433839	-0.0398427	-0.0320188	-0.0303804	-0.0326359	-0.0122478	-0.00399772	-0.00120221	0.00132322	0.000589421	-0.00223502	0.0116593	0.0151439	0.0226062	0.0116391	0.00769384	0.00864669
1.19513	-0.0675392	-0.0575358	-0.0515014	-0.0535312	-0.05269	-0.0527635	-0.0539218	-0.0561485	-0.0590914	-0.0610857	-0.0668101	-0.0698828	-0.0560668	-0.0434123	-0.0288203	-0.0187225	-0.0115196	-0.00677558	0.00116006	0.00981423	0.00108089	-0.00370744	-0.00175058	-0.00306046	0.00185871	-0.00628553	-0.0200907	-0.0366253	-0.0440205	-0.0545949	-0.051225	-0.04839	-0.0412363	-0.0457954	-0.0374217	-0.0313944	-0.0284992	-0.0323811	-0.0424218	-0.0441581	-0.0411914	-0.0449165	-0.0441061	-0.0483254	-0.0470414	-0.0293594	-0.00964631	-3.65435e-05	0.0129865
1.42023	-0.0973655	-0.0931107	-0.081853	-0.0794483	-0.0728263	-0.065737	-0.0489069	-0.029428	-0.00357404	0.00294431	0.00314403	0.00597443	0.0177029	0.0184935	0.0299032	0.0227885	0.0200051	-0.000445878	-0.0108411	-0.0287715	-0.0335961	-0.0330965	-0.0326694	-0.0425406	-0.0457611	-0.0572711	-0.053292	-0.0512062	-0.0452962	-0.0398883	-0.0337093	-0.0400823	-0.0358354	-0.0388405	-0.0285334	-0.0320206	-0.0300976	-0.0384048	-0.0345596	-0.0332632	-0.0287982	-0.0295905	-0.0264136	-0.0232372	-0.0164176	-0.0109182	-0.00301741	-0.00603444	0.00129377
1.68961	-0.0587055	-0.06351	-0.0639599	-0.0623843	-0.0524462	-0.0631509	-0.0657978	-0.0672346	-0.0669508	-0.0802896	-0.0820999	-0.0821569	-0.0758211	-0.0736212	-0.0697049	-0.0679945	-0.0602296	-0.0565323	-0.0614048	-0.0620586	-0.0507754	-0.0428231	-0.034518	-0.0430757	-0.0376151	-0.0304785	-0.0173938	-0.00885585	-0.00695996	-0.00804925	-0.00978615	-0.0124206	-0.0168091	-0.0246895	-0.0255309	-0.0182282	-0.00408875	-0.0110039	-0.0129769	-0.020612	-0.0121965	-0.0210407	-0.0144851	-0.0225485	-0.0259549	-0.0364172	-0.0373992	-0.0484847	-0.0516221
1.96648	-0.0153028	-0.0165816	-0.0210676	-0.0367208	-0.0492273	-0.0688444	-0.0779071	-0.0839443	-0.076697	-0.0792513	-0.0689217	-0.0685227	-0.0660508	-0.0673145	-0.0551924	-0.0479408	-0.0380041	-0.0320035	-0.0197192	-0.0218002	-0.0142797	-0.0159682	-0.0115056	-0.0185856	-0.0225848	-0.032712	-0.0334426	-0.0344636	-0.0346519	-0.0415153	-0.0344856	-0.036818	-0.0179254	-0.00484442	0.00692964	0.0091621	0.00313594	-0.0101488	-0.0119034	-0.0101325	-0.00268839	-0.00365523	-0.00639594	-0.0126313	-0.0162239	-0.0244124	-0.0202021	-0.0167283	-0.00218473
2.21067	-0.0672816	-0.061882	-0.0693857	-0.0689283	-0.0860906	-0.0841735	-0.0920542	-0.0757065	-0.0674641	-0.0543307	-0.0547565	-0.0480119	-0.0459292	-0.0309353	-0.02903	-0.0205149	-0.0355087	-0.0341282	-0.0489536	-0.042191	-0.0498901	-0.0462821	-0.0538317	-0.0517938	-0.0596366	-0.0357908	-0.03218	-0.0180714	-0.0230969	-0.012444	-0.0123097	-0.0013732	-0.00376094	0.00828389	0.0127605	0.0277431	0.0195296	0.0212029	0.00654181	0.0101888	-0.0047718	-0.00610247	-0.0174566	-0.00727059	-0.0164665	-0.0103869	-0.0252593	-0.0213145	-0.0286329
2.46378	-0.0637409	-0.065221	-0.0653153	-0.0562742	-0.0544172	-0.0524471	-0.0489575	-0.0368083	-0.0389422	-0.0267453	-0.0157299	0.00202846	0.00791773	0.0100791	0.00221685	0.000653722	-0.00563949	-0.00825183	-0.0184605	-0.0253936	-0.0371673	-0.0326406	-0.032943	-0.0302135	-0.0291755	-0.0177913	-0.0107605	-0.0103403	-0.0161671	-0.0176011	-0.0234545	-0.0184364	-0.0179443	-0.0104577	-0.00367607	0.00703806	-0.000278846	-0.00525344	-0.0208645	-0.0229806	-0.0236487	-0.0210663	-0.0151808	-0.0166161	-0.0292195	-0.0396529	-0.0496232	-0.0378386	-0.0245149
2.70014	-0.0166396	-0.0180958	-0.0153368	-0.0222821	-0.0172252	-0.0247073	-0.0325027	-0.041822	-0.0522876	-0.0640348	-0.0675206	-0.0712986	-0.0692269	-0.0843989	-0.0929803	-0.0963664	-0.0835252	-0.0748353	-0.0635517	-0.0582794	-0.0582604	-0.0577926	-0.0541747	-0.0617096	-0.0547992	-0.0357264	-0.012807	-0.0155094	-0.0146067	-0.0175517	-0.0192876	-0.0149844	-0.0119457	-0.0235134	-0.0316812	-0.0371565	-0.0420932	-0.0536074	-0.0471	-0.036505	-0.0219876	-0.0223085	-0.0276216	-0.0514272	-0.0591636	-0.0718188	-0.0762209	-0.0712346	-0.0681496
2.89	-0.0207009	-0.0252587	-0.0224518	-0.0240028	-0.0216362	-0.0240947	-0.019034	-0.0274292	-0.027701	-0.0314419	-0.0285535	-0.0281063	-0.0150191	-0.00750532	-0.00356924	-0.00869131	-0.00463956	-0.00338538	0.00426147	-0.00332636	-0.0043673	-0.0127518	-0.00926	-0.0100337	0.00321265	0.00151552	0.00153133	-0.000909345	-0.00357399	-0.00808027	-0.00178362	-0.00179685	-0.0102472	-0.0235211	-0.0311598	-0.0377869	-0.0287263	-0.0327005	-0.0410062	-0.0418047	-0.0379708	-0.0389662	-0.0386512	-0.0368434	-0.0298341	-0.020832	-0.0207291	-0.0317631	-0.0205068
3.31972	-0.0768504	-0.0595802	-0.0448711	-0.0250363	-0.0227638	-0.0100814	-0.00999803	0.00514771	0.010518	0.0263815	0.0271845	0.0367202	0.039854	0.0529594	0.0496635	0.0542402	0.0487587	0.0436129	0.02615	0.0168224	0.00192494	-0.0124499	-0.0264567	-0.0246515	-0.0391818	-0.0438528	-0.0560892	-0.0509127	-0.0602802	-0.0636877	-0.0686166	-0.06537	-0.072077	-0.0793798	-0.0786762	-0.0687101	-0.0636529	-0.0513315	-0.0375635	-0.0227419	-0.0180388	-0.00914194	-0.0189579	-0.011404	-0.013145	-0.000813708	-0.00169292	0.0123918	0.00699069
4.26178	-0.0480616	-0.059394	-0.0636826	-0.0713177	-0.0594425	-0.0606395	-0.0523077	-0.0584601	-0.0507014	-0.0509232	-0.0428444	-0.0466845	-0.0481898	-0.051508	-0.0346476	-0.0313941	-0.0345559	-0.0392422	-0.0415808	-0.0510097	-0.0473238	-0.0459653	-0.0252912	-0.0161139	-0.0124405	-0.021032	-0.0253099	-0.0225509	0.000856643	0.0106154	0.020579	0.0229762	0.0214311	0.00651304	0.00552367	0.00623161	0.0274436	0.0393322	0.0488604	0.0269682	0.0211363	0.0151899	0.0298618	0.0371492	0.045396	0.0352385	0.0402916	0.0406184	0.0465531
5.22519	-0.0105131	-0.0156388	-0.00662745	0.00237355	0.0110877	0.0169834	0.0160944	0.0154325	0.0100563	0.00701414	0.011244	0.0222104	0.0262685	0.0287395	0.0252499	0.0303187	0.0345737	0.0342224	0.0257056	0.0139442	0.000698116	-0.00486664	0.000371225	-0.00423865	-0.011849	-0.0157166	-0.0149509	-0.013678	-0.0112219	-0.00583433	0.00115028	0.0106568	0.0130538	0.0166276	0.0232378	0.0320132	0.0424888	0.0478879	0.0560705	0.0604133	0.0684933	0.0674907	0.0669718	0.0562124	0.0510915	0.0446721	0.0438692	0.0356033	0.0275864
[truncated: 842 more columns]

## Sheet: Fig_4-Ionization_Potentials
Geometry	Electronic State	Ionisation potential	Left Dyson norm	Right Dyson norm	Partial charge S	C-S bond distance
S0_pla	S0	170.016	0.8999	0.9268	0.094152	1.65
S0_pla	S0	169.807	0.8983	0.9248	0.094152	1.65
S0_pla	S0	169.782	0.8993	0.9258	0.094152	1.65
S0_pla	S2	170.103	0.7958	0.7815	0.30284	1.65
S0_pla	S2	170.347	0.8153	0.8141	0.30284	1.65
S0_pla	S2	170.128	0.8168	0.8159	0.30284	1.65
S0_pla	T1	172.484	0.8851	0.9087	0.342913	1.65
S0_pla	T1	172.21	0.9015	0.9281	0.342913	1.65
S0_pla	T1	172.013	0.8997	0.9268	0.342913	1.65
S0_pla	T2	173.392	0.906	0.9225	0.511758	1.65
S0_pla	T2	172.966	0.9111	0.928	0.511758	1.65
S0_pla	T2	172.723	0.8924	0.9107	0.511758	1.65
S0_pla	S1	173.368	0.9002	0.9171	0.499476	1.65
S0_pla	S1	172.991	0.9108	0.9287	0.499476	1.65
S0_pla	S1	172.681	0.9021	0.92	0.499476	1.65
S0_pla	T3	170.107	0.8987	0.9091	0.210917	1.65
S0_pla	T3	169.941	0.8964	0.9028	0.210917	1.65
S0_pla	T3	169.876	0.8981	0.908	0.210917	1.65
S1_pla	S2	170.338	0.7794	0.8099	0.251547	1.74
S1_pla	S2	170.556	0.8062	0.8387	0.251547	1.74
S1_pla	S2	170.33	0.8079	0.8395	0.251547	1.74
S1_pla	T1	172.679	0.8879	0.9073	0.350345	1.74
S1_pla	T1	172.354	0.9016	0.925	0.350345	1.74
S1_pla	T1	172.171	0.8999	0.9241	0.350345	1.74
S1_pla	T2	173.377	0.9044	0.9223	0.468452	1.74
S1_pla	T2	172.717	0.8987	0.9178	0.468452	1.74
S1_pla	T2	172.93	0.9089	0.9269	0.468452	1.74
S1_pla	S1	173.358	0.9028	0.921	0.458611	1.74
S1_pla	S1	172.966	0.9084	0.9278	0.458611	1.74
S1_pla	S1	172.672	0.9036	0.9227	0.458611	1.74
S1_pla	T3	170.023	0.8966	0.9057	0.104208	1.74
S1_pla	T3	169.865	0.8948	0.8978	0.104208	1.74
S1_pla	T3	169.799	0.8963	0.9048	0.104208	1.74
S1_min	S2	170.594	0.862	0.8779	0.177909	1.77
S1_min	S2	170.228	0.8679	0.8834	0.177909	1.77
S1_min	S2	170.214	0.8662	0.8739	0.177909	1.77
S1_min	T1	172.324	0.8966	0.9132	0.343694	1.77
S1_min	T1	171.972	0.8989	0.9201	0.343694	1.77
S1_min	T1	171.767	0.8998	0.9218	0.343694	1.77
S1_min	T2	172.662	0.8967	0.9139	0.412605	1.77
S1_min	T2	172.274	0.8985	0.9193	0.412605	1.77
S1_min	T2	172.084	0.899	0.9202	0.412605	1.77
S1_min	S1	172.725	0.8999	0.9175	0.411805	1.77
S1_min	S1	172.297	0.9022	0.9237	0.411805	1.77
S1_min	S1	172.083	0.9017	0.923	0.411805	1.77
S1_min	T3	168.434	0.8848	0.9137	0.099869	1.77
S1_min	T3	168.401	0.8859	0.9147	0.099869	1.77
S1_min	T3	168.409	1.0598	0.9135	0.099869	1.77
S2_pla	S2	171.901	0.7776	0.6151	0.388575	1.76
S2_pla	S2	172.087	0.8278	0.7006	0.388575	1.76
S2_pla	S2	171.903	0.8339	0.7116	0.388575	1.76
S2_pla	T1	172.706	0.8848	0.8999	0.24226	1.76
S2_pla	T1	172.378	0.9043	0.9213	0.24226	1.76
S2_pla	T1	172.198	0.9025	0.9209	0.24226	1.76
S2_pla	T2	174.023	0.9047	0.9179	0.464909	1.76
S2_pla	T2	173.606	0.9073	0.925	0.464909	1.76
S2_pla	T2	173.412	0.8812	0.9001	0.464909	1.76
S2_pla	S1	174.137	0.9061	0.9301	0.461824	1.76
S2_pla	S1	173.73	0.9085	0.9402	0.461824	1.76
S2_pla	S1	173.491	0.9042	0.9329	0.461824	1.76
S2_pla	T3	169.632	0.8982	0.8972	0.160999	1.76
S2_pla	T3	169.457	0.8971	0.8898	0.160999	1.76
S2_pla	T3	169.41	0.898	0.8966	0.160999	1.76
S2_min	S2	170.804	0.8578	0.8731	0.206205	1.9
S2_min	S2	170.373	0.8671	0.8791	0.206205	1.9
S2_min	S2	170.361	0.864	0.8664	0.206205	1.9
S2_min	T1	172.138	0.8907	0.9148	0.28238	1.9
S2_min	T1	171.761	0.8921	0.9173	0.28238	1.9
S2_min	T1	171.551	0.8943	0.9197	0.28238	1.9
S2_min	T2	172.33	0.8942	0.9165	0.317239	1.9
S2_min	T2	171.914	0.8934	0.917	0.317239	1.9
S2_min	T2	171.703	0.8962	0.9198	0.317239	1.9
S2_min	S1	172.4	0.8947	0.9181	0.33272	1.9
S2_min	S1	171.901	0.8961	0.9209	0.33272	1.9
S2_min	S1	171.748	0.8968	0.9211	0.33272	1.9
S2_min	T3	167.492	1.0079	0.4968	0.00243	1.9
S2_min	T3	167.804	1	0.4625	0.00243	1.9
S2_min	T3	167.492	1.0101	0.4942	0.00243	1.9
T1_pla	S2	170.909	0.8454	0.849	0.320109	1.67
T1_pla	S2	171.059	0.8597	0.8768	0.320109	1.67
T1_pla	S2	170.844	0.8608	0.8789	0.320109	1.67
T1_pla	T1	169.984	0.8985	0.9121	0.191905	1.67
T1_pla	T1	169.818	0.8963	0.9067	0.191905	1.67
T1_pla	T1	169.756	0.898	0.9112	0.191905	1.67
T1_pla	T2	173.468	0.9063	0.9181	0.511954	1.67
T1_pla	T2	173.04	0.9111	0.9235	0.511954	1.67
T1_pla	T2	172.801	0.8953	0.9093	0.511954	1.67
T1_pla	S1	173.448	0.9022	0.915	0.501783	1.67
T1_pla	S1	173.067	0.9107	0.9246	0.501783	1.67
T1_pla	S1	172.762	0.9032	0.917	0.501783	1.67
T1_pla	T3	169.984	0.8985	0.9121	0.31488	1.67
T1_pla	T3	169.818	0.8963	0.9067	0.31488	1.67
T1_pla	T3	169.756	0.898	0.9112	0.31488	1.67
T1_min	S2	170.567	0.848	0.8591	0.214003	1.77
T1_min	S2	170.279	0.8484	0.8582	0.214003	1.77
T1_min	S2	170.261	0.8511	0.8614	0.214003	1.77
T1_min	T1	172.381	0.8904	0.9122	0.342727	1.77
T1_min	T1	172.044	0.8962	0.9206	0.342727	1.77
T1_min	T1	171.84	0.8965	0.9214	0.342727	1.77
T1_min	T2	172.904	0.9004	0.9193	0.426361	1.77
T1_min	T2	172.48	0.9013	0.9213	0.426361	1.77
T1_min	T2	172.272	0.9015	0.9219	0.426361	1.77
T1_min	S1	172.914	0.9003	0.9197	0.423936	1.77
T1_min	S1	172.476	0.9033	0.9242	0.423936	1.77
T1_min	S1	172.252	0.9022	0.9229	0.423936	1.77
T1_min	T3	168.049	0.892	0.9114	0.087215	1.77
T1_min	T3	168.216	0.8938	0.912	0.087215	1.77
T1_min	T3	168.019	0.8936	0.9111	0.087215	1.77
T2_pla	S2	170.312	0.784	0.8133	0.249297	1.73
T2_pla	S2	170.531	0.8098	0.8413	0.249297	1.73
T2_pla	S2	170.303	0.8114	0.8419	0.249297	1.73
T2_pla	T1	172.649	0.8879	0.9076	0.351792	1.73
T2_pla	T1	172.331	0.9014	0.9254	0.351792	1.73
T2_pla	T1	172.146	0.8998	0.9244	0.351792	1.73
T2_pla	T2	173.383	0.9046	0.9224	0.473895	1.73
T2_pla	T2	172.724	0.8989	0.9179	0.473895	1.73
T2_pla	T2	172.938	0.9092	0.9271	0.473895	1.73
T2_pla	S1	173.362	0.903	0.9211	0.46349	1.73
T2_pla	S1	172.972	0.9088	0.928	0.46349	1.73
T2_pla	S1	172.676	0.9039	0.9229	0.46349	1.73
T2_pla	T3	170.05	0.8967	0.9069	0.114966	1.73
T2_pla	T3	169.893	0.8947	0.8992	0.114966	1.73
T2_pla	T3	169.826	0.8964	0.906	0.114966	1.73
T3_pla	S2	170.226	0.7901	0.8121	0.296212	1.7
T3_pla	S2	170.448	0.8124	0.8381	0.296212	1.7
T3_pla	S2	170.227	0.8139	0.839	0.296212	1.7
T3_pla	T1	172.263	0.9021	0.9265	0.258031	1.7
T3_pla	T1	172.263	0.9021	0.9265	0.258031	1.7
T3_pla	T1	172.074	0.9004	0.9256	0.258031	1.7
T3_pla	T2	173.423	0.9055	0.9213	0.493602	1.7
T3_pla	T2	172.987	0.9103	0.9264	0.493602	1.7
T3_pla	T2	172.759	0.8969	0.9143	0.493602	1.7
T3_pla	S1	173.402	0.9028	0.9191	0.482322	1.7
T3_pla	S1	173.017	0.9099	0.9273	0.482322	1.7
T3_pla	S1	172.715	0.9035	0.9208	0.482322	1.7
T3_pla	T3	170.02	0.8982	0.9108	0.238089	1.7
T3_pla	T3	169.841	0.8964	0.9056	0.238089	1.7
T3_pla	T3	169.791	0.8978	0.91	0.238089	1.7

## Sheet: Fig_4-Valence_States
	Electronic (valence excited) state energy [eV]
Geometry	S0	S1	S2	T1	T2	T3
S0_pla	0	3.9985	4.7653	3.4296	3.8606	3.9846
S1_pla	0.2399	3.776	4.5668	3.2927	3.654	4.0904
S1_min	1.3387	3.48	4.3436	3.1876	3.2077	5.0294
S2_pla	0.4592	4.1009	4.4437	3.4578	4.0151	4.0544
S2_min	1.8614	3.6843	3.9638	3.1638	3.404	5.4799
T1_pla	0.391	4.1881	4.6916	3.174	4.0592	3.9656
T1_min	1.2463	3.5254	4.1276	3.0027	3.3176	4.8697
T2_pla	0.2242	3.7783	4.5928	3.2924	3.6519	4.0799
T3_pla	0.1919	3.9577	4.6524	3.2933	3.8276	3.7639

## Sheet: Fig_4-Geometries
Optimized Structures at the (EOM-)CCSD/6-311++G** level. Geometries in Angstrom
		S0_pla					S1_pla					S2_pla
	S	2.46465	0.451201	0		S	2.53121	0.474276	0		S	2.50986	0.444027	0
	O	-2.36151	1.49473	0		O	-2.37294	1.49663	0		O	-2.35152	1.54045	0
	N	-0.172287	0.877832	0		N	-0.18106	0.917313	0		N	-0.160498	0.89268	0
	N	0.480846	-1.32067	0		N	0.487382	-1.36588	0		N	0.479673	-1.32136	0
	C	0.876483	-0.00598306	0		C	0.859855	-0.0246571	0		C	0.813546	-0.0391355	0
	C	-1.55223	0.594787	0		C	-1.54284	0.608658	0		C	-1.59681	0.582519	0
	C	-0.838606	-1.72658	0		C	-0.828836	-1.73627	0		C	-0.834974	-1.77438	0
	C	-1.85424	-0.839496	0		C	-1.84068	-0.83009	0		C	-1.86199	-0.813472	0
	H	0.0752677	1.85868	0		H	0.0367822	1.90165	0		H	0.0947335	1.86979	0
	H	1.22591	-1.99944	0		H	1.2009	-2.0735	0		H	1.24393	-1.98362	0
	H	-0.991078	-2.8005	0		H	-1.00418	-2.80718	0		H	-0.969578	-2.8458	0
	H	-2.89031	-1.14925	0		H	-2.87772	-1.13438	0		H	-2.89848	-1.12513	0
		T1_pla					T2_pla					T3_pla
	S	2.46766	0.422864	0		S	2.52371	0.473103	0		S	2.49782	0.459985	0
	O	-2.3729	1.51578	0		O	-2.37294	1.49653	0		O	-2.37938	1.50481	0
	N	-0.178296	0.900822	0		N	-0.181328	0.919021	0		N	-0.173444	0.897904	0
	N	0.477369	-1.33261	0		N	0.488801	-1.36833	0		N	0.489386	-1.35446	0
	C	0.857562	-0.0230403	0		C	0.863684	-0.023565	0		C	0.865962	-0.000129389	0
	C	-1.55536	0.61028	0		C	-1.54107	0.609437	0		C	-1.54836	0.591455	0
	C	-0.803644	-1.80231	0		C	-0.827511	-1.73565	0		C	-0.831586	-1.77551	0
	C	-1.87645	-0.798343	0		C	-1.8392	-0.829679	0		C	-1.85381	-0.810831	0
	H	0.0788667	1.8765	0		H	0.0341915	1.90376	0		H	0.0644068	1.87977	0
	H	1.24683	-1.988	0		H	1.20034	-2.07762	0		H	1.2415	-2.02338	0
	H	-0.954326	-2.87077	0		H	-1.00458	-2.80642	0		H	-1.00789	-2.84235	0
	H	-2.91943	-1.0846	0		H	-2.87621	-1.13403	0		H	-2.89672	-1.10068	0
		S1_min					S2_min					T1_min
	S	2.16422	0.353234	0.703791		S	2.44949	0.38539	0.261245		S	2.46643	0.465166	0.127189
	O	-2.29075	1.55323	0.137354		O	-2.3387	1.54309	0.090329		O	-2.39345	1.46549	0.0309996
	N	-0.216247	0.865189	-0.512558		N	-0.186043	0.869711	-0.25028		N	-0.187571	0.901344	-0.0455973
	N	0.413957	-1.38131	-0.421058		N	0.421586	-1.34955	-0.206098		N	0.504049	-1.33241	-0.0671165
	C	0.839031	-0.0484983	-0.403672		C	0.78343	-0.0652101	-0.535563		C	0.837399	-0.00755143	-0.394045
	C	-1.49613	0.643783	0.021633		C	-1.54866	0.628553	0.0180043		C	-1.55008	0.591384	0.00707425
	C	-0.836917	-1.71091	0.0666612		C	-0.870797	-1.71605	0.0947965		C	-0.794163	-1.73864	0.0619115
	C	-1.77312	-0.770397	0.322645		C	-1.85427	-0.79337	0.207776		C	-1.82278	-0.850148	0.0871937
	H	0.00954899	1.83686	-0.674286		H	0.0613548	1.83757	-0.414474		H	0.0164224	1.87973	-0.19661
	H	1.11871	-2.09884	-0.467211		H	1.1409	-2.05066	-0.300083		H	1.22679	-2.0198	-0.210581
	H	-1.02732	-2.7737	0.183364		H	-1.03675	-2.77821	0.240547		H	-0.944119	-2.80937	0.155729
	H	-2.75738	-1.02818	0.689329		H	-2.87393	-1.07079	0.439794		H	-2.85081	-1.17062	0.188647
